# Supplementary material for: Comparative transcriptome profiles of large and small bodied large-scale loaches cultivated in paddy fields
Source: Sci Rep. 2021 Mar 2;11:4936. doi: 10.1038/s41598-021-84519-9 (PMC7925675; doi:10.1038/s41598-021-84519-9)
Supplement: Supplementary file 2 — Supplementary Information 2. [file 41598_2021_84519_MOESM2_ESM.xlsx]

## Sheet: The table of DEGs
id	NT_Description	NR_Description	BLASTX_Description	BLASTP_Description	PFAM_Description	eggNOG_Description	GO_biological_process	GO_molecular_function	GO_cellular_component	KO	Map	SB1_count_CPM	SB2_count_CPM	SB3_count_CPM	LB1_count_CPM	LB2_count_CPM	LB3_count_CPM	SB_mean	LB_mean	log2(fc)	PValue	FDR	SL1_count_CPM	SL2_count_CPM	SL3_count_CPM	LL1_count_CPM	LL2_count_CPM	LL3_count_CPM	SL_mean	LL_mean	log2(fc)	PValue	FDR	SM1_count_CPM	SM2_count_CPM	SM3_count_CPM	LM1_count_CPM	LM2_count_CPM	LM3_count_CPM	SM_mean	LM_mean	log2(fc)	PValue	FDR
c88057_g1	Danio rerio cell adhesion molecule 1b (cadm1b), mRNA	cell adhesion molecule 1b precursor [Danio rerio]	RecName: Full=Cell adhesion molecule 1;^Eukaryota; Metazoa; Chordata; Craniata; Vertebrata; Euteleostomi; Mammalia; Eutheria; Euarchontoglires; Primates; Haplorrhini; Catarrhini; Hominidae; Homo	RecName: Full=Cell adhesion molecule 1;^Eukaryota; Metazoa; Chordata; Craniata; Vertebrata; Euteleostomi; Mammalia; Eutheria; Euarchontoglires; Primates; Haplorrhini; Catarrhini; Hominidae; Homo	Immunoglobulin domain	Cell adhesion molecule	GO:0034332|adherens junction organization;GO:0006915|apoptotic process;GO:0007420|brain development;GO:0016338|calcium-independent cell-cell adhesion;GO:0030154|cell differentiation;GO:0034329|cell junction assembly;GO:0008037|cell recognition;GO:0051606|detection of stimulus;GO:0007157|heterophilic cell-cell adhesion;GO:0007156|homophilic cell adhesion;GO:0001889|liver development;GO:0050715|pos…	GO:0030165|PDZ domain binding;GO:0008022|protein C-terminus binding;GO:0042803|protein homodimerization activity;GO:0005102|receptor binding	GO:0030424|axon;GO:0016323|basolateral plasma membrane;GO:0005911|cell-cell junction;GO:0030425|dendrite;GO:0016021|integral to membrane;GO:0008021|synaptic vesicle	K06592|PVRL3; poliovirus receptor-related protein 3`K06780|CADM3, IGSF4B, NECL1, TSLL1; cell adhesion molecule 3`K06781|CADM1, IGSF4, NECL2, TSLC1; cell adhesion molecule 1`K06782|CADM2, IGSF4D, NECL3; cell adhesion molecule 2`K16361|CRTAM; cytotoxic and regulatory T-cell molecule	map04514|Cell adhesion molecules (CAMs);map04520|Adherens junction;map05168|Herpes simplex infection;map04514|Cell adhesion molecules (CAMs);map04520|Adherens junction;map05168|Herpes simplex infection;map04514|Cell adhesion molecules (CAMs);map04520|Adherens junction;map05168|Herpes simplex infection;map04514|Cell adhesion molecules (CAMs);map04520|Adherens junction;map04514|Cell adhesion molecu…	42.68	35.02	42.96	42.59	48.77	47.46	40.22	46.2733	0.202268	0.429485	1	0.12	0.44	0.35	0.39	0.18	0	0.303333	0.19	-0.674905	0.593549	1	4.58	1.93	0.77	0.62	0.39	0.11	2.42667	0.373333	-2.70044	0.000323731	0.0379627
c76867_g1	Zebrafish DNA sequence from clone DKEY-208A9 in linkage group 18, complete sequence	frizzled homolog 9 [Danio rerio]	RecName: Full=Frizzled-9;^Eukaryota; Metazoa; Chordata; Craniata; Vertebrata; Euteleostomi; Mammalia; Eutheria; Euarchontoglires; Glires; Rodentia; Sciurognathi; Muroidea; Muridae; Murinae; Mus; Mus	RecName: Full=Frizzled-9;^Eukaryota; Metazoa; Chordata; Craniata; Vertebrata; Euteleostomi; Mammalia; Eutheria; Euarchontoglires; Glires; Rodentia; Sciurognathi; Muroidea; Muridae; Murinae; Mus; Mus	Fz domain	Strongylocentrotus purpuratus protein	GO:0030183|B cell differentiation;GO:0007420|brain development;GO:0060070|canonical Wnt receptor signaling pathway;GO:0009790|embryo development;GO:0008406|gonad development;GO:0007611|learning or memory;GO:0007405|neuroblast proliferation;GO:0006357|regulation of transcription from RNA polymerase II promoter;GO:0001944|vasculature development	GO:0004930|G-protein coupled receptor activity;GO:0030165|PDZ domain binding;GO:0042813|Wnt-activated receptor activity;GO:0017147|Wnt-protein binding	GO:0009986|cell surface;GO:0031527|filopodium membrane;GO:0016021|integral to membrane;GO:0048471|perinuclear region of cytoplasm	K02842|FZD9_10; frizzled 9/10	map04390|Hippo signaling pathway;map05205|Proteoglycans in cancer;map04310|Wnt signaling pathway;map05200|Pathways in cancer;map05166|HTLV-I infection;map05217|Basal cell carcinoma;map04550|Signaling pathways regulating pluripotency of stem cells;map04916|Melanogenesis	10.78	10.22	6.38	8.64	8.63	8.38	9.12667	8.55	-0.0941636	0.786958	1	13.81	9.08	14.12	6.86	7.41	7.64	12.3367	7.30333	-0.756326	0.0726337	0.782712	4.17	5.8	5.37	2.04	1.24	1.73	5.11333	1.67	-1.61442	6.23e-05	0.0120861
c83031_g1	Danio rerio sodium channel, voltage-gated, type I, beta b (scn1bb), mRNA	sodium channel, voltage-gated, type I, beta b precursor [Danio rerio]	RecName: Full=Sodium channel subunit beta-1;^Eukaryota; Metazoa; Chordata; Craniata; Vertebrata; Euteleostomi; Mammalia; Eutheria; Euarchontoglires; Glires; Lagomorpha; Leporidae; Oryctolagus	RecName: Full=Sodium channel subunit beta-1;^Eukaryota; Metazoa; Chordata; Craniata; Vertebrata; Euteleostomi; Mammalia; Eutheria; Euarchontoglires; Primates; Haplorrhini; Catarrhini; Hominidae; Pan	Immunoglobulin V-set domain	Sodium channel, voltage-gated, type I, beta	GO:0060048|cardiac muscle contraction;GO:0045760|positive regulation of action potential;GO:0060371|regulation of atrial cardiac muscle cell membrane depolarization;GO:0086002|regulation of cardiac muscle cell action potential involved in contraction;GO:0086091|regulation of heart rate by cardiac conduction;GO:2000649|regulation of sodium ion transmembrane transporter activity	GO:0017080|sodium channel regulator activity;GO:0086062|voltage-gated sodium channel activity involved in regulation of Purkinje myocyte action potential	GO:0001518|voltage-gated sodium channel complex	K04845|SCN1B; voltage-gated sodium channel type I beta	map04261|Adrenergic signaling in cardiomyocytes	437.31	430.14	407.39	436.53	440.62	462.05	424.947	446.4	0.0710552	0.747773	1	0.35	0.32	0.41	0.42	1.61	0.52	0.36	0.85	1.23947	0.106595	0.878608	13.5	6.07	1.01	0.57	1.21	0.33	6.86	0.703333	-3.28593	2.85e-05	0.00750986
c89203_g1	PREDICTED: Poecilia formosa synaptic vesicle glycoprotein 2C-like (LOC103142969), mRNA	PREDICTED: synaptic vesicle glycoprotein 2C-like [Astyanax mexicanus]	RecName: Full=Synaptic vesicle glycoprotein 2C;^Eukaryota; Metazoa; Chordata; Craniata; Vertebrata; Euteleostomi; Mammalia; Eutheria; Euarchontoglires; Glires; Rodentia; Sciurognathi; Muroidea; Muridae; Murinae; Mus; Mus	RecName: Full=Synaptic vesicle glycoprotein 2C;^Eukaryota; Metazoa; Chordata; Craniata; Vertebrata; Euteleostomi; Mammalia; Eutheria; Euarchontoglires; Glires; Rodentia; Sciurognathi; Muroidea; Muridae; Murinae; Mus; Mus	Sugar (and other) transporter	Permeases of the major facilitator superfamily	GO:0006836|neurotransmitter transport;GO:0007268|synaptic transmission	GO:0022857|transmembrane transporter activity	GO:0030054|cell junction;GO:0016021|integral to membrane;GO:0008021|synaptic vesicle;GO:0030672|synaptic vesicle membrane	K06258|SV2; MFS transporter, VNT family, synaptic vesicle glycoprotein 2	map04512|ECM-receptor interaction	154.52	117.13	204.04	91.79	85.13	76.46	158.563	84.46	-0.908719	0.000629807	0.109475	0.29	0.52	0.06	0.53	0.48	0.05	0.29	0.353333	0.284977	0.830276	1	3.72	0.85	0.05	0.03	0.11	0.05	1.54	0.0633333	-4.60382	0.000132745	0.0214848
c89504_g1	PREDICTED: Monodelphis domestica protein tyrosine phosphatase, receptor type, N polypeptide 2 (PTPRN2), transcript variant X4, mRNA	PREDICTED: receptor-type tyrosine-protein phosphatase N2-like [Astyanax mexicanus]	RecName: Full=Receptor-type tyrosine-protein phosphatase N2;^Eukaryota; Metazoa; Chordata; Craniata; Vertebrata; Euteleostomi; Mammalia; Eutheria; Euarchontoglires; Glires; Rodentia; Sciurognathi; Muroidea; Muridae; Murinae; Mus; Mus	RecName: Full=Receptor-type tyrosine-protein phosphatase N2;^Eukaryota; Metazoa; Chordata; Craniata; Vertebrata; Euteleostomi; Mammalia; Eutheria; Euarchontoglires; Primates; Haplorrhini; Catarrhini; Hominidae; Homo	Protein-tyrosine phosphatase receptor IA-2	Protein tyrosine phosphatase	GO:0034260|negative regulation of GTPase activity	GO:0005001|transmembrane receptor protein tyrosine phosphatase activity	GO:0005887|integral to plasma membrane;GO:0030141|secretory granule;GO:0043195|terminal bouton;GO:0030658|transport vesicle membrane	K07817|PTPRN; receptor-type tyrosine-protein phosphatase N [EC:3.1.3.48]	map04940|Type I diabetes mellitus	218.35	114.06	204.57	161.12	181.54	154.91	178.993	165.857	-0.109969	0.692776	1	0.94	1.02	0.55	1.41	0.66	0.27	0.836667	0.78	-0.101179	0.923134	1	2.14	1.25	0.47	0.14	0.3	0.05	1.28667	0.163333	-2.97775	0.000169178	0.0250596
c93338_g2	Danio rerio cDNA, clone cssl:d0245	Fibroblast growth factor receptor 1, partial [Corvus brachyrhynchos]	RecName: Full=Fibroblast growth factor receptor 1;^Eukaryota; Metazoa; Chordata; Craniata; Vertebrata; Euteleostomi; Archosauria; Dinosauria; Saurischia; Theropoda; Coelurosauria; Aves; Neognathae; Galliformes; Phasianidae; Phasianinae; Gallus	RecName: Full=Fibroblast growth factor receptor 1;^Eukaryota; Metazoa; Chordata; Craniata; Vertebrata; Euteleostomi; Mammalia; Eutheria; Euarchontoglires; Glires; Rodentia; Sciurognathi; Muroidea; Muridae; Murinae; Mus; Mus	Protein tyrosine kinase	Serine/threonine protein kinase	GO:0001525|angiogenesis;GO:0060117|auditory receptor cell development;GO:0060445|branching involved in salivary gland morphogenesis;GO:0048469|cell maturation;GO:0021954|central nervous system neuron development;GO:0002062|chondrocyte differentiation;GO:0030326|embryonic limb morphogenesis;GO:0035607|fibroblast growth factor receptor signaling pathway involved in orbitofrontal cortex development;…	GO:0005524|ATP binding;GO:0017134|fibroblast growth factor binding;GO:0005007|fibroblast growth factor-activated receptor activity;GO:0008201|heparin binding	GO:0016023|cytoplasmic membrane-bounded vesicle;GO:0005829|cytosol;GO:0016021|integral to membrane;GO:0005634|nucleus;GO:0005886|plasma membrane	K04362|FGFR1; fibroblast growth factor receptor 1 [EC:2.7.10.1]`K06491|NCAM; neural cell adhesion molecule`K06550|L1CAM; L1 cell adhesion molecule`K06736|CDH2, NCAD; cadherin 2, type 1, N-cadherin	map04915|Estrogen signaling pathway;map04520|Adherens junction;map05206|MicroRNAs in cancer;map04144|Endocytosis;map04151|PI3K-Akt signaling pathway;map05205|Proteoglycans in cancer;map04514|Cell adhesion molecules (CAMs);map05215|Prostate cancer;map04512|ECM-receptor interaction;map05200|Pathways in cancer;map04015|Rap1 signaling pathway;map04014|Ras signaling pathway;map05230|Central carbon met…	50.43	44.67	48.37	41.55	36.73	39.3	47.8233	39.1933	-0.287106	0.252608	1	2.83	3.87	2.92	2.96	2.18	1.75	3.20667	2.29667	-0.481533	0.320961	1	11.28	8.43	4.6	3.66	2.56	1.67	8.10333	2.63	-1.62345	0.000415325	0.0450535
c84857_g1	Danio rerio 1-acylglycerol-3-phosphate O-acyltransferase 9, like (agpat9l), mRNA	glycerol-3-phosphate acyltransferase 3-like [Danio rerio]	RecName: Full=Glycerol-3-phosphate acyltransferase 3-like;^Eukaryota; Metazoa; Chordata; Craniata; Vertebrata; Euteleostomi; Actinopterygii; Neopterygii; Teleostei; Ostariophysi; Cypriniformes; Cyprinidae; Danio	RecName: Full=Glycerol-3-phosphate acyltransferase 3-like;^Eukaryota; Metazoa; Chordata; Craniata; Vertebrata; Euteleostomi; Actinopterygii; Neopterygii; Teleostei; Ostariophysi; Cypriniformes; Cyprinidae; Danio	Acyltransferase	1-acyl-sn-glycerol-3-phosphate acyltransferase	GO:0016024|CDP-diacylglycerol biosynthetic process;GO:0019432|triglyceride biosynthetic process	GO:0004366|glycerol-3-phosphate O-acyltransferase activity	GO:0005789|endoplasmic reticulum membrane;GO:0016021|integral to membrane	K13506|GPAT3_4, AGPAT9, AGPAT6; glycerol-3-phosphate O-acyltransferase 3/4 [EC:2.3.1.15]	map01110|Biosynthesis of secondary metabolites;map00561|Glycerolipid metabolism;map01100|Metabolic pathways;map00564|Glycerophospholipid metabolism	7.52	10.09	7.73	13.48	13.18	11.1	8.44667	12.5867	0.575442	0.0753128	0.940854	39.43	45.35	58.19	91.33	101.69	94.15	47.6567	95.7233	1.00619	0.00676553	0.280652	10.05	8.21	9.56	19.37	26.87	27.77	9.27333	24.67	1.4116	1.42e-05	0.00446794
c63234_g2	Danio rerio zgc:112062, mRNA (cDNA clone MGC:191556 IMAGE:100059865), complete cds	cysteinyl leukotriene receptor 1 [Danio rerio]	RecName: Full=Cysteinyl leukotriene receptor 1;^Eukaryota; Metazoa; Chordata; Craniata; Vertebrata; Euteleostomi; Mammalia; Eutheria; Euarchontoglires; Glires; Rodentia; Sciurognathi; Muroidea; Muridae; Murinae; Rattus	RecName: Full=Cysteinyl leukotriene receptor 1;^Eukaryota; Metazoa; Chordata; Craniata; Vertebrata; Euteleostomi; Mammalia; Eutheria; Euarchontoglires; Glires; Rodentia; Hystricognathi; Caviidae; Cavia	Serpentine type 7TM GPCR chemoreceptor Srw	Cysteinyl leukotriene receptor	GO:0006816|calcium ion transport;GO:0006935|chemotaxis	GO:0004974|leukotriene receptor activity	GO:0005887|integral to plasma membrane	K04322|CYSLTR1; cysteinyl leukotriene receptor 1	map04020|Calcium signaling pathway;map04080|Neuroactive ligand-receptor interaction	9.15	1.08	0.78	0.41	1.28	0.05	3.67	0.58	-2.66166	0.00821989	0.42797	0.65	0.58	0.2	0.22	0.12	0.03	0.476667	0.123333	-1.95042	0.0439317	0.653602	3.39	1.8	0.38	0.06	0.08	0.27	1.85667	0.136667	-3.76398	1.69e-05	0.0051119
c85723_g1	Zebrafish DNA sequence from clone CH211-190H2 in linkage group 15 Contains the 5' end of the gene for a novel protein similar to vertebrate phosphatidylinositol binding clathrin assembly protein (PICALM), two novel genes, a novel gene (wu:fb80a10) and three CpG islands, complete sequence	si:ch211-190h2.4 [Danio rerio]	RecName: Full=CD166 antigen homolog A;^Eukaryota; Metazoa; Chordata; Craniata; Vertebrata; Euteleostomi; Actinopterygii; Neopterygii; Teleostei; Ostariophysi; Cypriniformes; Cyprinidae; Danio	RecName: Full=CD166 antigen homolog A;^Eukaryota; Metazoa; Chordata; Craniata; Vertebrata; Euteleostomi; Actinopterygii; Neopterygii; Teleostei; Ostariophysi; Cypriniformes; Cyprinidae; Danio	Immunoglobulin V-set domain	Activated leukocyte cell adhesion molecule	GO:0007155|cell adhesion;GO:0007275|multicellular organismal development	.	GO:0016021|integral to membrane	K06547|ALCAM; activated leukocyte cell adhesion molecule	map04514|Cell adhesion molecules (CAMs)	31.4	30.83	24.7	16.09	15.66	14.61	28.9767	15.4533	-0.906974	0.00148483	0.178657	17.99	20.71	12.88	20.98	16.75	12.33	17.1933	16.6867	-0.0431535	0.919751	1	10.94	8.4	3.09	2.64	1.76	1.1	7.47667	1.83333	-2.02793	0.000119287	0.0199827
c67390_g1	Danio rerio collagen type VII alpha 1-like (col7a1l) mRNA, partial cds	PREDICTED: collagen alpha-1(VII) chain isoform X1 [Danio rerio]	RecName: Full=Collagen alpha-1(VII) chain;^Eukaryota; Metazoa; Chordata; Craniata; Vertebrata; Euteleostomi; Mammalia; Eutheria; Euarchontoglires; Glires; Rodentia; Sciurognathi; Muroidea; Muridae; Murinae; Mus; Mus`sp|Q63870|CO7A1_MOUSE	RecName: Full=Collagen alpha-1(VII) chain;^Eukaryota; Metazoa; Chordata; Craniata; Vertebrata; Euteleostomi; Mammalia; Eutheria; Euarchontoglires; Glires; Rodentia; Sciurognathi; Muroidea; Muridae; Murinae; Mus; Mus`sp|Q63870|CO7A1_MOUSE	von Willebrand factor type A domain	Calcium ion binding protein	GO:0007155|cell adhesion	GO:0004867|serine-type endopeptidase inhibitor activity	GO:0005604|basement membrane;GO:0005581|collagen	K16628|COL7A; collagen, type VII, alpha	map04974|Protein digestion and absorption	1.6	0.92	1.19	0.84	1.11	0.58	1.23667	0.843333	-0.552282	0.319663	1	0	0	0	0	0	0	0.001	0.001	0	1	1	0.81	0.93	0.93	0.17	0.11	0.16	0.89	0.146667	-2.60126	5.63e-05	0.0114273
c81553_g4	Zebrafish DNA sequence from clone CH211-264E16 in linkage group 18, complete sequence	PREDICTED: uncharacterized protein si:ch211-264e16.2 isoform X1 [Danio rerio]	RecName: Full=Chitin synthase 2;^Eukaryota; Fungi; Dikarya; Basidiomycota; Ustilaginomycotina; Ustilaginomycetes; Ustilaginales; Ustilaginaceae; Ustilago	RecName: Full=Chitin synthase 2;^Eukaryota; Fungi; Dikarya; Basidiomycota; Ustilaginomycotina; Ustilaginomycetes; Ustilaginales; Ustilaginaceae; Ustilago	Glycosyltransferase like family 2	Glycosyltransferases, probably involved in cell wall biogenesis	GO:0006031|chitin biosynthetic process	GO:0004100|chitin synthase activity	GO:0030659|cytoplasmic vesicle membrane;GO:0016021|integral to membrane;GO:0005886|plasma membrane	K00698|CHS1; chitin synthase [EC:2.4.1.16]	map00520|Amino sugar and nucleotide sugar metabolism	6.88	9.33	1.77	0.55	0.48	0.25	5.99333	0.426667	-3.81218	5.9e-09	1.95e-05	4.48	7.8	0.32	0	0.12	0.05	4.2	0.0566667	-6.21175	9.48e-08	0.000119394	1.39	3.15	0.05	0.14	0.55	0	1.53	0.23	-2.73383	0.0225369	0.496283
c71225_g1	Carassius auratus mRNA for tartrate-resistant acid phosphatase, complete cds	tartrate-resistant acid phosphatase [Carassius auratus]	RecName: Full=Tartrate-resistant acid phosphatase type 5;^Eukaryota; Metazoa; Chordata; Craniata; Vertebrata; Euteleostomi; Mammalia; Eutheria; Euarchontoglires; Glires; Rodentia; Sciurognathi; Muroidea; Muridae; Murinae; Rattus	RecName: Full=Tartrate-resistant acid phosphatase type 5;^Eukaryota; Metazoa; Chordata; Craniata; Vertebrata; Euteleostomi; Mammalia; Eutheria; Euarchontoglires; Glires; Rodentia; Sciurognathi; Muroidea; Muridae; Murinae; Mus; Mus	Calcineurin-like phosphoesterase	Predicted phosphohydrolases	GO:0060349|bone morphogenesis;GO:0045453|bone resorption;GO:0050830|defense response to Gram-positive bacterium;GO:0050728|negative regulation of inflammatory response;GO:0032691|negative regulation of interleukin-1 beta production;GO:0032695|negative regulation of interleukin-12 production;GO:0045019|negative regulation of nitric oxide biosynthetic process;GO:0032929|negative regulation of super…	GO:0003993|acid phosphatase activity;GO:0008199|ferric iron binding;GO:0008198|ferrous iron binding	GO:0005764|lysosome	K14379|ACP5; tartrate-resistant acid phosphatase type 5 [EC:3.1.3.2]	map05323|Rheumatoid arthritis;map04142|Lysosome;map04380|Osteoclast differentiation	0.32	1.54	1.14	0.29	0.26	0.22	1	0.256667	-1.96203	0.00703029	0.398774	0.85	1.34	1.88	1	0.72	0.49	1.35667	0.736667	-0.880982	0.15271	0.971018	6.67	2.49	0.3	0.31	0.22	0.22	3.15333	0.25	-3.65688	2.64e-05	0.00706896
c108140_g1	Danio rerio strain WIK ABC transporter B family member 5 (abcb5) mRNA, partial cds	Im:7158730 protein [Danio rerio]	RecName: Full=Multidrug resistance protein 1A;^Eukaryota; Metazoa; Chordata; Craniata; Vertebrata; Euteleostomi; Mammalia; Eutheria; Euarchontoglires; Glires; Rodentia; Sciurognathi; Muroidea; Muridae; Murinae; Mus; Mus`sp|P21447|MDR1A_MOUSE	RecName: Full=Multidrug resistance protein 1A;^Eukaryota; Metazoa; Chordata; Craniata; Vertebrata; Euteleostomi; Mammalia; Eutheria; Euarchontoglires; Glires; Rodentia; Sciurognathi; Muroidea; Muridae; Murinae; Mus; Mus`sp|P21447|MDR1A_MOUSE	ABC transporter transmembrane region	ABC-type multidrug transport system, ATPase and permease components	GO:0007623|circadian rhythm;GO:0015893|drug transport;GO:0007595|lactation;GO:0060548|negative regulation of cell death;GO:0046686|response to cadmium ion;GO:0001666|response to hypoxia;GO:0033280|response to vitamin D	GO:0005524|ATP binding;GO:0042626|ATPase activity, coupled to transmembrane movement of substances;GO:0008559|xenobiotic-transporting ATPase activity	GO:0016324|apical plasma membrane;GO:0000139|Golgi membrane;GO:0016021|integral to membrane;GO:0046581|intercellular canaliculus	K05658|ABCB1; ATP-binding cassette, subfamily B (MDR/TAP), member 1 [EC:3.6.3.44]	map02010|ABC transporters;map05206|MicroRNAs in cancer;map04976|Bile secretion	0.55	0.22	0.25	0	0	0	0.34	0.001	-8.40939	5.2e-05	0.0223943	0	0.12	0	0	0	0.05	0.04	0.0166667	-1.26303	0.877465	1	0	0	0	0	0.25	0	0.001	0.0833333	6.38082	0.189225	1
c80841_g1	Danio rerio poliovirus receptor-related 1a (pvrl1a), mRNA	PREDICTED: poliovirus receptor-related protein 1 isoform X1 [Danio rerio]	RecName: Full=Poliovirus receptor-related protein 1;^Eukaryota; Metazoa; Chordata; Craniata; Vertebrata; Euteleostomi; Mammalia; Eutheria; Laurasiatheria; Cetartiodactyla; Suina; Suidae; Sus	RecName: Full=Poliovirus receptor-related protein 1;^Eukaryota; Metazoa; Chordata; Craniata; Vertebrata; Euteleostomi; Mammalia; Eutheria; Laurasiatheria; Cetartiodactyla; Suina; Suidae; Sus	Immunoglobulin domain	Poliovirus receptor-related 1 (herpesvirus entry mediator C)	GO:0007155|cell adhesion	.	GO:0016021|integral to membrane;GO:0005886|plasma membrane	K06081|PVRL1; poliovirus receptor-related protein 1`K06517|CD96; CD96 antigen`K06592|PVRL3; poliovirus receptor-related protein 3`K06593|PVRL4; poliovirus receptor-related 4`K06780|CADM3, IGSF4B, NECL1, TSLL1; cell adhesion molecule 3	map04514|Cell adhesion molecules (CAMs);map04520|Adherens junction;map05168|Herpes simplex infection;map04514|Cell adhesion molecules (CAMs);map04520|Adherens junction;map05168|Herpes simplex infection;map04514|Cell adhesion molecules (CAMs);map04520|Adherens junction;map05168|Herpes simplex infection;map04514|Cell adhesion molecules (CAMs);map04520|Adherens junction;map05168|Herpes simplex infec…	2.71	1.46	2.11	2.38	2.51	2.11	2.09333	2.33333	0.15659	0.729997	1	1.15	0.58	1.01	0	0.12	0.08	0.913333	0.0666667	-3.7761	4.02e-05	0.0116694	0.56	0.48	0.41	0.4	0.55	0.55	0.483333	0.5	0.0489096	0.962237	1
c79199_g5	Zebrafish DNA sequence from clone DKEY-22F5 in linkage group 21, complete sequence	PREDICTED: phosphorylase b kinase regulatory subunit alpha, skeletal muscle isoform-like isoform X4 [Danio rerio]	RecName: Full=Phosphorylase b kinase regulatory subunit alpha, skeletal muscle isoform;^Eukaryota; Metazoa; Chordata; Craniata; Vertebrata; Euteleostomi; Mammalia; Eutheria; Euarchontoglires; Glires; Lagomorpha; Leporidae; Oryctolagus`sp|P18688|KPB1_RABIT	RecName: Full=Phosphorylase b kinase regulatory subunit alpha, skeletal muscle isoform;^Eukaryota; Metazoa; Chordata; Craniata; Vertebrata; Euteleostomi; Mammalia; Eutheria; Euarchontoglires; Glires; Lagomorpha; Leporidae; Oryctolagus	Glycosyl hydrolases family 15	Phosphorylase kinase	GO:0005977|glycogen metabolic process	GO:0004553|hydrolase activity, hydrolyzing O-glycosyl compounds	GO:0005886|plasma membrane	K07190|PHKA_B; phosphorylase kinase alpha/beta subunit	map04910|Insulin signaling pathway;map04020|Calcium signaling pathway;map04922|Glucagon signaling pathway	0	0.3	0	0	0	0.05	0.1	0.0166667	-2.58496	0.383578	1	1.15	1.28	1.1	3.16	4.99	7.61	1.17667	5.25333	2.15853	4.1e-05	0.0117857	12.03	11.66	15.25	15.25	6.03	9.38	12.98	10.22	-0.344895	0.379828	1
c88633_g2	Zebrafish DNA sequence from clone BUSM1-179B20 in linkage group 19 Contains the 3' end of the gene for a novel protein similar to vertebrate copine IV (CPNE4), a novel gene and six CpG islands, complete sequence	ATP-binding cassette, sub-family B (MDR/TAP), member 3, like 2 [Danio rerio]	RecName: Full=Antigen peptide transporter 2;^Eukaryota; Metazoa; Chordata; Craniata; Vertebrata; Euteleostomi; Mammalia; Eutheria; Euarchontoglires; Glires; Rodentia; Sciurognathi; Muroidea; Muridae; Murinae; Rattus	RecName: Full=Antigen peptide transporter 2;^Eukaryota; Metazoa; Chordata; Craniata; Vertebrata; Euteleostomi; Mammalia; Eutheria; Euarchontoglires; Glires; Rodentia; Sciurognathi; Muroidea; Muridae; Murinae; Rattus	ABC transporter transmembrane region	ABC-type multidrug transport system, ATPase and permease components	GO:0002485|antigen processing and presentation of endogenous peptide antigen via MHC class I via ER pathway, TAP-dependent;GO:0002489|antigen processing and presentation of endogenous peptide antigen via MHC class Ib via ER pathway, TAP-dependent;GO:0002481|antigen processing and presentation of exogenous protein antigen via MHC class Ib, TAP-dependent;GO:0046968|peptide antigen transport;GO:0002…	GO:0043531|ADP binding;GO:0005524|ATP binding;GO:0042288|MHC class I protein binding;GO:0015421|oligopeptide-transporting ATPase activity;GO:0015433|peptide antigen-transporting ATPase activity;GO:0046982|protein heterodimerization activity;GO:0042803|protein homodimerization activity;GO:0046980|tapasin binding	GO:0005886|plasma membrane;GO:0042825|TAP complex	K05654|ABCB3, TAP2; ATP-binding cassette, subfamily B (MDR/TAP), member 3	map05340|Primary immunodeficiency;map05168|Herpes simplex infection;map04612|Antigen processing and presentation;map04145|Phagosome;map02010|ABC transporters	0	0	0	0.49	6.63	0	0.001	2.37333	11.2127	9.22e-06	0.00651544	0	0	0	0.19	6.81	0.11	0.001	2.37	11.2107	3.27e-06	0.00198815	0	0.03	0	0.06	1.51	0.14	0.01	0.57	5.83289	0.000462034	0.0483598
c89103_g1	Zebrafish DNA sequence from clone CH211-273J12 in linkage group 16, complete sequence	basal cell adhesion molecule precursor [Danio rerio]	RecName: Full=Basal cell adhesion molecule;^Eukaryota; Metazoa; Chordata; Craniata; Vertebrata; Euteleostomi; Mammalia; Eutheria; Euarchontoglires; Glires; Rodentia; Sciurognathi; Muroidea; Muridae; Murinae; Rattus	RecName: Full=Basal cell adhesion molecule;^Eukaryota; Metazoa; Chordata; Craniata; Vertebrata; Euteleostomi; Mammalia; Eutheria; Euarchontoglires; Glires; Rodentia; Sciurognathi; Muroidea; Muridae; Murinae; Rattus	Immunoglobulin V-set domain	Basal cell adhesion molecule (Lutheran blood group)	GO:0007155|cell adhesion;GO:0007160|cell-matrix adhesion	GO:0005055|laminin receptor activity	GO:0009986|cell surface;GO:0016021|integral to membrane;GO:0005886|plasma membrane	K05719|ITGB1; integrin beta 1`K06578|LU; Lutheran blood group glycoprotein	map04915|Estrogen signaling pathway;map05100|Bacterial invasion of epithelial cells;map04151|PI3K-Akt signaling pathway;map05205|Proteoglycans in cancer;map04360|Axon guidance;map05200|Pathways in cancer;map05140|Leishmaniasis;map05222|Small cell lung cancer;map05145|Toxoplasmosis;map04670|Leukocyte transendothelial migration;map04611|Platelet activation;map04514|Cell adhesion molecules (CAMs);ma…	62.72	62.72	83.74	75.35	69.16	99.34	69.7267	81.2833	0.221249	0.397324	1	14.52	7.8	10.27	15.61	16.16	9.28	10.8633	13.6833	0.332953	0.455946	1	74.27	65.58	83.59	38.34	29.49	32.05	74.48	33.2933	-1.16162	8.16e-05	0.0149402
c57277_g1	Hemibarbus mylodon apolipoprotein-A-I-2 (apoA-I-2) mRNA, complete cds	apolipoprotein-A-I-2 [Hemibarbus mylodon]	RecName: Full=Apolipoprotein A-I;^Eukaryota; Metazoa; Chordata; Craniata; Vertebrata; Euteleostomi; Actinopterygii; Neopterygii; Teleostei; Ostariophysi; Cypriniformes; Cyprinidae; Danio	RecName: Full=Apolipoprotein A-I;^Eukaryota; Metazoa; Chordata; Craniata; Vertebrata; Euteleostomi; Actinopterygii; Neopterygii; Teleostei; Ostariophysi; Cypriniformes; Cyprinidae; Danio	Apolipoprotein A1/A4/E domain	Apolipoprotein A-I	GO:0008203|cholesterol metabolic process;GO:0006869|lipid transport;GO:0042157|lipoprotein metabolic process	GO:0008289|lipid binding	GO:0005576|extracellular region;GO:0034364|high-density lipoprotein particle	K08757|APOA1; apolipoprotein A-I	map05143|African trypanosomiasis;map03320|PPAR signaling pathway;map04975|Fat digestion and absorption;map04977|Vitamin digestion and absorption	0.87	0.65	0.64	0.23	0.23	0.19	0.72	0.216667	-1.73252	0.00952334	0.459062	18.79	341.17	5.99	8.5	28.4	11.24	121.983	16.0467	-2.92634	0.00475958	0.238582	0.17	0	0.05	0.06	4.13	1.59	0.0733333	1.92667	4.71549	0.000142907	0.0225179
c75743_g1	Danio rerio hemochromatosis type 2, mRNA (cDNA clone MGC:193519 IMAGE:9038060), complete cds	Hemochromatosis type 2 [Danio rerio]	RecName: Full=Hemojuvelin;^Eukaryota; Metazoa; Chordata; Craniata; Vertebrata; Euteleostomi; Mammalia; Eutheria; Euarchontoglires; Glires; Rodentia; Sciurognathi; Muroidea; Muridae; Murinae; Mus; Mus	RecName: Full=Hemojuvelin;^Eukaryota; Metazoa; Chordata; Craniata; Vertebrata; Euteleostomi; Mammalia; Eutheria; Euarchontoglires; Glires; Rodentia; Sciurognathi; Muroidea; Muridae; Murinae; Mus; Mus	Repulsive guidance molecule (RGM) N-terminus	RGM domain family, member protein	GO:0030509|BMP signaling pathway;GO:0055072|iron ion homeostasis;GO:0045944|positive regulation of transcription from RNA polymerase II promoter	GO:0015026|coreceptor activity	GO:0031225|anchored to membrane;GO:0016323|basolateral plasma membrane;GO:0009986|cell surface;GO:0005615|extracellular space	K06766|NEO1; neogenin`K06847|RGM; RGM domain family	map04514|Cell adhesion molecules (CAMs);map04360|Axon guidance;map05210|Colorectal cancer;map05200|Pathways in cancer;map04514|Cell adhesion molecules (CAMs)	0.2	0.46	0.58	0.26	0.65	0.49	0.413333	0.466667	0.175087	0.827153	1	10.01	8.03	9.03	4.93	7.17	9.5	9.02333	7.2	-0.325664	0.461589	1	7.22	4.37	5.39	2.9	0.91	1.13	5.66	1.64667	-1.78125	0.000370481	0.0418
c76307_g1	PREDICTED: Astyanax mexicanus sodium-coupled neutral amino acid transporter 3-like (LOC103026049), partial mRNA	PREDICTED: sodium-coupled neutral amino acid transporter 3-like isoform X2 [Danio rerio]	RecName: Full=Sodium-coupled neutral amino acid transporter 3;^Eukaryota; Metazoa; Chordata; Craniata; Vertebrata; Euteleostomi; Mammalia; Eutheria; Euarchontoglires; Glires; Rodentia; Sciurognathi; Muroidea; Muridae; Murinae; Mus; Mus	RecName: Full=Sodium-coupled neutral amino acid transporter 3;^Eukaryota; Metazoa; Chordata; Craniata; Vertebrata; Euteleostomi; Mammalia; Eutheria; Euarchontoglires; Glires; Rodentia; Sciurognathi; Muroidea; Muridae; Murinae; Mus; Mus	Transmembrane amino acid transporter protein	Amino acid permeases	GO:0006814|sodium ion transport	GO:0015297|antiporter activity;GO:0015182|L-asparagine transmembrane transporter activity;GO:0015186|L-glutamine transmembrane transporter activity;GO:0005290|L-histidine transmembrane transporter activity;GO:0015293|symporter activity	GO:0005887|integral to plasma membrane	K13576|SLC38A3, SNAT3; solute carrier family 38 (sodium-coupled neutral amino acid transporter), member 3	map04724|Glutamatergic synapse;map04727|GABAergic synapse;map04964|Proximal tubule bicarbonate reclamation	9.21	14.08	8.54	5.13	8.29	8.1	10.61	7.17333	-0.564709	0.123883	1	370.75	289.85	267.93	111.04	53.63	97.67	309.51	87.4467	-1.82351	9.27e-06	0.00437191	188.35	185.55	132.03	150.49	200.27	185.72	168.643	178.827	0.0845866	0.775289	1
c74410_g1	Carassius gibelio DNA, microsatellite: SCC33229	solute carrier family 2, facilitated glucose transporter member 1 [Danio rerio]	RecName: Full=Solute carrier family 2, facilitated glucose transporter member 1;^Eukaryota; Metazoa; Chordata; Craniata; Vertebrata; Euteleostomi; Mammalia; Eutheria; Euarchontoglires; Glires; Rodentia; Sciurognathi; Muroidea; Muridae; Murinae; Rattus	RecName: Full=Solute carrier family 2, facilitated glucose transporter member 1;^Eukaryota; Metazoa; Chordata; Craniata; Vertebrata; Euteleostomi; Mammalia; Eutheria; Euarchontoglires; Glires; Rodentia; Sciurognathi; Muroidea; Muridae; Murinae; Rattus	Sugar (and other) transporter	Permeases of the major facilitator superfamily	GO:0042149|cellular response to glucose starvation;GO:0006970|response to osmotic stress	GO:0055056|D-glucose transmembrane transporter activity;GO:0033300|dehydroascorbic acid transporter activity;GO:0005351|sugar:hydrogen symporter activity;GO:0042910|xenobiotic transporter activity	GO:0016323|basolateral plasma membrane;GO:0005901|caveola;GO:0005911|cell-cell junction;GO:0005737|cytoplasm;GO:0001939|female pronucleus;GO:0016021|integral to membrane;GO:0042470|melanosome;GO:0030496|midbody	K07299|SLC2A1, GLUT1; MFS transporter, SP family, solute carrier family 2 (facilitated glucose transporter), member 1	map04066|HIF-1 signaling pathway;map05200|Pathways in cancer;map04922|Glucagon signaling pathway;map05166|HTLV-I infection;map04919|Thyroid hormone signaling pathway;map05230|Central carbon metabolism in cancer;map04976|Bile secretion;map04911|Insulin secretion;map04931|Insulin resistance;map05211|Renal cell carcinoma;map04920|Adipocytokine signaling pathway	26.04	27.41	35.98	91.68	77.13	84.48	29.81	84.43	1.50196	9.88e-09	2.98e-05	0.12	0.06	0	0	0.36	0	0.06	0.12	1	0.666684	1	0.22	0.26	0.25	0.17	0.25	0.05	0.243333	0.156667	-0.635236	0.462309	1
c89083_g1	Danio rerio asparagine-linked glycosylation 3 (alpha-1,3-mannosyltransferase) (alg3), mRNA	PREDICTED: dol-P-Man:Man(5)GlcNAc(2)-PP-Dol alpha-1,3-mannosyltransferase isoform X1 [Danio rerio]	RecName: Full=Dol-P-Man:Man(5)GlcNAc(2)-PP-Dol alpha-1,3-mannosyltransferase;^Eukaryota; Metazoa; Chordata; Craniata; Vertebrata; Euteleostomi; Mammalia; Eutheria; Euarchontoglires; Glires; Rodentia; Sciurognathi; Muroidea; Muridae; Murinae; Mus; Mus	RecName: Full=Dol-P-Man:Man(5)GlcNAc(2)-PP-Dol alpha-1,3-mannosyltransferase;^Eukaryota; Metazoa; Chordata; Craniata; Vertebrata; Euteleostomi; Mammalia; Eutheria; Euarchontoglires; Primates; Haplorrhini; Catarrhini; Hominidae; Homo	ALG3 protein	Csbd family protein	GO:0006488|dolichol-linked oligosaccharide biosynthetic process;GO:0043687|post-translational protein modification;GO:0018279|protein N-linked glycosylation via asparagine	GO:0000033|alpha-1,3-mannosyltransferase activity;GO:0052925|dol-P-Man:Man(5)GlcNAc(2)-PP-Dol alpha-1,3-mannosyltransferase activity	GO:0005789|endoplasmic reticulum membrane;GO:0016021|integral to membrane	K03845|ALG3; alpha-1,3-mannosyltransferase [EC:2.4.1.258]	map00513|Various types of N-glycan biosynthesis;map01100|Metabolic pathways;map00510|N-Glycan biosynthesis	15.76	11.79	13.64	15.57	15.75	15.33	13.73	15.55	0.179583	0.554666	1	11.13	14.57	12.96	11.73	13.11	9.17	12.8867	11.3367	-0.184883	0.652257	1	14.83	10.55	13.2	5.96	6	4.5	12.86	5.48667	-1.22889	0.000394765	0.0433334
c88128_g1	Zebrafish DNA sequence from clone DKEYP-73B11 in linkage group 25, complete sequence	PREDICTED: carbonic anhydrase 12 isoform X3 [Danio rerio]	RecName: Full=Carbonic anhydrase 12;^Eukaryota; Metazoa; Chordata; Craniata; Vertebrata; Euteleostomi; Mammalia; Eutheria; Euarchontoglires; Glires; Rodentia; Sciurognathi; Muroidea; Muridae; Murinae; Mus; Mus	RecName: Full=Carbonic anhydrase 12;^Eukaryota; Metazoa; Chordata; Craniata; Vertebrata; Euteleostomi; Mammalia; Eutheria; Euarchontoglires; Glires; Rodentia; Sciurognathi; Muroidea; Muridae; Murinae; Mus; Mus	Eukaryotic-type carbonic anhydrase	Carbonic anhydrase	GO:0006730|one-carbon metabolic process	GO:0004089|carbonate dehydratase activity;GO:0046872|metal ion binding;GO:0008270|zinc ion binding	GO:0016021|integral to membrane	K01672|E4.2.1.1; carbonic anhydrase [EC:4.2.1.1]	map00910|Nitrogen metabolism	143.1	207.13	137.15	187.42	164.06	209.7	162.46	187.06	0.203417	0.42442	1	0.35	0.61	0.35	0.44	0.69	0.16	0.436667	0.43	-0.0221957	1	1	50.52	44.35	41.18	20.02	13.19	16.74	45.35	16.65	-1.44558	3.59e-06	0.00176775
c39942_g1	Carassius auratus lysozyme C mRNA, partial cds	lysozyme C [Carassius auratus]	RecName: Full=Lysozyme C;^Eukaryota; Metazoa; Chordata; Craniata; Vertebrata; Euteleostomi; Archosauria; Dinosauria; Saurischia; Theropoda; Coelurosauria; Aves; Neognathae; Galliformes; Phasianidae; Phasianinae; Gallus	RecName: Full=Lysozyme C;^Eukaryota; Metazoa; Chordata; Craniata; Vertebrata; Euteleostomi; Archosauria; Dinosauria; Saurischia; Theropoda; Coelurosauria; Aves; Neognathae; Galliformes; Phasianidae; Phasianinae; Gallus	C-type lysozyme/alpha-lactalbumin family	Lysozymes have primarily a bacteriolytic function; those in tissues and body fluids are associated with the monocyte- macrophage system and enhance the activity of protein	GO:0016998|cell wall macromolecule catabolic process;GO:0019835|cytolysis;GO:0042742|defense response to bacterium	GO:0003796|lysozyme activity	GO:0005615|extracellular space	K13915|LYZ; lysozyme C [EC:3.2.1.17]	map04970|Salivary secretion	0.79	0.86	2.16	2.17	15.43	14.28	1.27	10.6267	3.06479	4.36e-06	0.00357772	17.2	5.59	16	3.27	10.3	6.82	12.93	6.79667	-0.927823	0.0961132	0.850788	8.08	7.02	1.83	1.11	6.36	2.52	5.64333	3.33	-0.761025	0.232842	1
c86958_g1	Zebrafish DNA sequence from clone CH73-193M8 in linkage group 18, complete sequence	PREDICTED: alpha-1,3-mannosyl-glycoprotein 4-beta-N-acetylglucosaminyltransferase C [Danio rerio]	RecName: Full=Alpha-1,3-mannosyl-glycoprotein 4-beta-N-acetylglucosaminyltransferase C;^Eukaryota; Metazoa; Chordata; Craniata; Vertebrata; Euteleostomi; Mammalia; Eutheria; Euarchontoglires; Glires; Rodentia; Sciurognathi; Muroidea; Muridae; Murinae; Mus; Mus	RecName: Full=Alpha-1,3-mannosyl-glycoprotein 4-beta-N-acetylglucosaminyltransferase C;^Eukaryota; Metazoa; Chordata; Craniata; Vertebrata; Euteleostomi; Mammalia; Eutheria; Euarchontoglires; Glires; Rodentia; Sciurognathi; Muroidea; Muridae; Murinae; Mus; Mus	N-Acetylglucosaminyltransferase-IV (GnT-IV) conserved region	Mannosyl (alpha-1,3-)-glycoprotein beta-1,4-N-acetylglucosaminyltransferase, isozyme C	GO:0006486|protein glycosylation	GO:0008454|alpha-1,3-mannosylglycoprotein 4-beta-N-acetylglucosaminyltransferase activity;GO:0046872|metal ion binding	GO:0000139|Golgi membrane;GO:0016021|integral to membrane	K13748|MGAT4C; alpha-1,3-mannosylglycoprotein beta-1,4-N-acetylglucosaminyltransferase C [EC:2.4.1.201 2.4.1.145]	map00513|Various types of N-glycan biosynthesis;map01100|Metabolic pathways;map00510|N-Glycan biosynthesis	12.53	8.34	13.53	11.57	12.81	12.19	11.4667	12.19	0.0882521	0.788684	1	0.06	0.64	0	0	0	0.05	0.233333	0.0166667	-3.80735	0.0772955	0.793437	1.06	0.13	0.55	0.06	0.06	0	0.58	0.04	-3.85798	0.000363788	0.0412747
c92414_g1	PREDICTED: Danio rerio beta-1,4-N-acetyl-galactosaminyl transferase 2, tandem duplicate 2 (b4galnt2.2), transcript variant X3, mRNA	PREDICTED: beta-1,4 N-acetylgalactosaminyltransferase 2 isoform X1 [Danio rerio]	RecName: Full=Beta-1,4 N-acetylgalactosaminyltransferase 1;^Eukaryota; Metazoa; Chordata; Craniata; Vertebrata; Euteleostomi; Mammalia; Eutheria; Euarchontoglires; Primates; Haplorrhini; Catarrhini; Hominidae; Homo	RecName: Full=Beta-1,4 N-acetylgalactosaminyltransferase 1;^Eukaryota; Metazoa; Chordata; Craniata; Vertebrata; Euteleostomi; Mammalia; Eutheria; Euarchontoglires; Primates; Haplorrhini; Catarrhini; Hominidae; Homo	Glycosyl transferase family 2	Beta-1,4-N-Acetyl-Galactosaminyl transferase	GO:0005975|carbohydrate metabolic process;GO:0001574|ganglioside biosynthetic process;GO:0006687|glycosphingolipid metabolic process;GO:0030259|lipid glycosylation;GO:0019915|lipid storage;GO:0006486|protein glycosylation;GO:0007283|spermatogenesis	GO:0003947|(N-acetylneuraminyl)-galactosylglucosylceramide N-acetylgalactosaminyltransferase activity	GO:0030173|integral to Golgi membrane;GO:0016020|membrane;GO:0005886|plasma membrane	K00725|B4GALNT1, GALGT; (N-Acetylneuraminyl)-galactosylglucosylceramide N-acetylgalactosaminyltransferase [EC:2.4.1.92]	map01100|Metabolic pathways;map00604|Glycosphingolipid biosynthesis - ganglio series	17.07	10.82	17.66	26.76	25.11	31.39	15.1833	27.7533	0.870173	0.00523369	0.344766	0.12	0.67	0	0.06	0.18	0.11	0.263333	0.116667	-1.1745	0.392241	1	11.47	13.04	13.03	6.19	4.3	5.46	12.5133	5.31667	-1.23487	0.000291496	0.0357553
c71625_g1	Danio rerio lipase, endothelial (lipg), mRNA	endothelial lipase precursor [Danio rerio]	RecName: Full=Endothelial lipase;^Eukaryota; Metazoa; Chordata; Craniata; Vertebrata; Euteleostomi; Mammalia; Eutheria; Euarchontoglires; Primates; Haplorrhini; Catarrhini; Hominidae; Homo	RecName: Full=Endothelial lipase;^Eukaryota; Metazoa; Chordata; Craniata; Vertebrata; Euteleostomi; Mammalia; Eutheria; Euarchontoglires; Primates; Haplorrhini; Catarrhini; Hominidae; Homo	Lipase	Lipase	GO:0008283|cell proliferation;GO:0042632|cholesterol homeostasis;GO:0034375|high-density lipoprotein particle remodeling;GO:0009395|phospholipid catabolic process;GO:0055091|phospholipid homeostasis;GO:0032376|positive regulation of cholesterol transport;GO:0010983|positive regulation of high-density lipoprotein particle clearance;GO:0050746|regulation of lipoprotein metabolic process;GO:0007584|…	GO:0008201|heparin binding;GO:0004465|lipoprotein lipase activity;GO:0008970|phosphatidylcholine 1-acylhydrolase activity;GO:0050253|retinyl-palmitate esterase activity;GO:0004806|triglyceride lipase activity	GO:0005615|extracellular space	K01046|E3.1.1.3; triacylglycerol lipase [EC:3.1.1.3]	map00561|Glycerolipid metabolism;map01100|Metabolic pathways	21.59	19.02	20.68	18.82	19.73	17.61	20.43	18.72	-0.126109	0.657779	1	1	2.18	3.62	0.39	1.46	0.27	2.26667	0.706667	-1.68147	0.0247033	0.513713	8.8	2.86	4.46	1.25	1.1	0.6	5.37333	0.983333	-2.45006	3.3e-06	0.00164563
c67013_g1	Danio rerio purinergic receptor P2X, ligand-gated ion channel, 3a, mRNA (cDNA clone MGC:193884 IMAGE:9038242), complete cds	P2rx3a protein [Danio rerio]	RecName: Full=P2X purinoceptor 3;^Eukaryota; Metazoa; Chordata; Craniata; Vertebrata; Euteleostomi; Mammalia; Eutheria; Euarchontoglires; Primates; Haplorrhini; Catarrhini; Hominidae; Homo	RecName: Full=P2X purinoceptor 3;^Eukaryota; Metazoa; Chordata; Craniata; Vertebrata; Euteleostomi; Mammalia; Eutheria; Euarchontoglires; Primates; Haplorrhini; Catarrhini; Hominidae; Homo	ATP P2X receptor	Purinergic receptor P2X, ligand-gated ion channel, 3	GO:0048266|behavioral response to pain;GO:0007274|neuromuscular synaptic transmission;GO:0030432|peristalsis;GO:0010524|positive regulation of calcium ion transport into cytosol;GO:0050850|positive regulation of calcium-mediated signaling;GO:0051260|protein homooligomerization;GO:0019228|regulation of action potential in neuron;GO:0048167|regulation of synaptic plasticity;GO:0033198|response to A…	GO:0005524|ATP binding;GO:0004931|extracellular ATP-gated cation channel activity;GO:0001614|purinergic nucleotide receptor activity	GO:0043197|dendritic spine;GO:0005794|Golgi apparatus;GO:0005887|integral to plasma membrane;GO:0045121|membrane raft;GO:0043025|neuronal cell body;GO:0005791|rough endoplasmic reticulum;GO:0043195|terminal bouton	K05217|P2RX3; P2X purinoceptor 3	map04020|Calcium signaling pathway;map04080|Neuroactive ligand-receptor interaction;map04742|Taste transduction	4.72	1.4	1.72	0.64	2.79	0.8	2.61333	1.41	-0.890196	0.179454	1	0	0.17	0.14	0.11	0.06	0	0.103333	0.0566667	-0.866733	0.647253	1	2.56	0.37	0.11	0	0	0.05	1.01333	0.0166667	-5.926	4.65e-05	0.00995767
c75037_g1	Danio rerio ISL LIM homeobox 1 (isl1), mRNA	insulin gene enhancer protein isl-1 [Danio rerio]	RecName: Full=Insulin gene enhancer protein isl-1;^Eukaryota; Metazoa; Chordata; Craniata; Vertebrata; Euteleostomi; Actinopterygii; Neopterygii; Teleostei; Ostariophysi; Cypriniformes; Cyprinidae; Danio	RecName: Full=Insulin gene enhancer protein isl-1;^Eukaryota; Metazoa; Chordata; Craniata; Vertebrata; Euteleostomi; Actinopterygii; Neopterygii; Teleostei; Ostariophysi; Cypriniformes; Cyprinidae; Danio	LIM domain	Homeodomain-containing transcription factor	GO:0055011|atrial cardiac muscle cell differentiation;GO:0031017|exocrine pancreas development;GO:0048665|neuron fate specification;GO:0048936|peripheral nervous system neuron axonogenesis;GO:0021522|spinal cord motor neuron differentiation	GO:0046872|metal ion binding;GO:0043565|sequence-specific DNA binding;GO:0003700|sequence-specific DNA binding transcription factor activity;GO:0008270|zinc ion binding	GO:0005634|nucleus	K09370|ISL1; insulin gene enhancer protein ISL-1	map04550|Signaling pathways regulating pluripotency of stem cells	11.19	5.99	12	6.87	9.4	8.79	9.72667	8.35333	-0.219593	0.554342	1	0.59	2.04	0.58	1.49	0.84	0	1.07	0.776667	-0.462243	0.656863	1	1.72	0.37	0.11	0	0	0	0.733333	0.001	-9.51833	4.78e-06	0.00218121
c89610_g1	Danio rerio aconitase 2, mitochondrial (aco2), mRNA	aconitate hydratase, mitochondrial [Danio rerio]	RecName: Full=Aconitate hydratase, mitochondrial;^Eukaryota; Metazoa; Chordata; Craniata; Vertebrata; Euteleostomi; Mammalia; Eutheria; Laurasiatheria; Cetartiodactyla; Ruminantia; Pecora; Bovidae; Bovinae; Bos	RecName: Full=Aconitate hydratase, mitochondrial;^Eukaryota; Metazoa; Chordata; Craniata; Vertebrata; Euteleostomi; Mammalia; Eutheria; Laurasiatheria; Cetartiodactyla; Ruminantia; Pecora; Bovidae; Bovinae; Bos	Aconitase family (aconitate hydratase)	Aconitase A	GO:0006101|citrate metabolic process;GO:0006099|tricarboxylic acid cycle	GO:0051539|4 iron, 4 sulfur cluster binding;GO:0003994|aconitate hydratase activity;GO:0052632|citrate hydro-lyase (cis-aconitate-forming) activity;GO:0005506|iron ion binding;GO:0052633|isocitrate hydro-lyase (cis-aconitate-forming) activity	GO:0005739|mitochondrion;GO:0005634|nucleus	K01681|ACO, acnA; aconitate hydratase [EC:4.2.1.3]	map01200|Carbon metabolism;map00630|Glyoxylate and dicarboxylate metabolism;map00020|Citrate cycle (TCA cycle);map01210|2-Oxocarboxylic acid metabolism;map01230|Biosynthesis of amino acids;map00720|Carbon fixation pathways in prokaryotes;map01110|Biosynthesis of secondary metabolites;map01100|Metabolic pathways;map01120|Microbial metabolism in diverse environments;map01130|Biosynthesis of antibio…	396.78	359.52	415.9	392.63	391.93	401.03	390.733	395.197	0.0163864	0.941415	1	59.31	91.02	78.5	46.55	97.71	49.53	76.2767	64.5967	-0.239782	0.567111	1	236.37	298.81	203.58	576.76	690.86	483.37	246.253	583.663	1.24499	3.91e-05	0.00889248
c91193_g1	Danio rerio salt-inducible kinase 1 (sik1), mRNA	PREDICTED: serine/threonine-protein kinase SIK1 isoform X1 [Danio rerio]	RecName: Full=Serine/threonine-protein kinase SIK2;^Eukaryota; Metazoa; Chordata; Craniata; Vertebrata; Euteleostomi; Archosauria; Dinosauria; Saurischia; Theropoda; Coelurosauria; Aves; Neognathae; Galliformes; Phasianidae; Phasianinae; Gallus	RecName: Full=Serine/threonine-protein kinase SIK1;^Eukaryota; Metazoa; Chordata; Craniata; Vertebrata; Euteleostomi; Mammalia; Eutheria; Euarchontoglires; Primates; Haplorrhini; Catarrhini; Hominidae; Homo	Protein kinase domain	Serine/threonine protein kinase	GO:0043276|anoikis;GO:0055007|cardiac muscle cell differentiation;GO:0007049|cell cycle;GO:0007243|intracellular protein kinase cascade;GO:0032792|negative regulation of CREB transcription factor activity;GO:0045721|negative regulation of gluconeogenesis;GO:0000122|negative regulation of transcription from RNA polymerase II promoter;GO:0010868|negative regulation of triglyceride biosynthetic proc…	GO:0071889|14-3-3 protein binding;GO:0005524|ATP binding;GO:0008140|cAMP response element binding protein binding;GO:0000287|magnesium ion binding;GO:0004674|protein serine/threonine kinase activity	GO:0005737|cytoplasm;GO:0005829|cytosol;GO:0005634|nucleus	K19008|SIK1; serine/threonine-protein kinase SIK1 [EC:2.7.11.1]	map04922|Glucagon signaling pathway	32.4	26.92	31.49	25.98	24.17	29.94	30.27	26.6967	-0.181229	0.509171	1	15.67	19.66	27.66	8.39	15.23	10.23	20.9967	11.2833	-0.895967	0.0400842	0.631849	49.64	45.7	55.83	20.73	23.24	17.26	50.39	20.41	-1.30386	1.44e-05	0.00449562
c89341_g2	Danio rerio serum/glucocorticoid regulated kinase 1 (sgk1), mRNA	serine/threonine-protein kinase Sgk1 [Danio rerio]	RecName: Full=Serine/threonine-protein kinase Sgk1;^Eukaryota; Metazoa; Chordata; Craniata; Vertebrata; Euteleostomi; Actinopterygii; Neopterygii; Teleostei; Ostariophysi; Cypriniformes; Cyprinidae; Danio`sp|Q7ZTW4|SGK1_DANRE	RecName: Full=Serine/threonine-protein kinase Sgk1;^Eukaryota; Metazoa; Chordata; Craniata; Vertebrata; Euteleostomi; Actinopterygii; Neopterygii; Teleostei; Ostariophysi; Cypriniformes; Cyprinidae; Danio	Protein kinase domain	Serine/threonine protein kinase	GO:0006915|apoptotic process;GO:0006950|response to stress	GO:0005524|ATP binding;GO:0004674|protein serine/threonine kinase activity	GO:0005783|endoplasmic reticulum;GO:0005634|nucleus	K13302|SGK1; serum/glucocorticoid-regulated kinase 1 [EC:2.7.11.1]	map04960|Aldosterone-regulated sodium reabsorption;map04068|FoxO signaling pathway;map04151|PI3K-Akt signaling pathway	74.43	66.44	72.98	69.41	79.58	58.5	71.2833	69.1633	-0.0435574	0.859667	1	80.42	158.45	83.16	18.46	43.15	24.61	107.343	28.74	-1.9011	4e-05	0.0116616	20.75	10.41	25.19	12.47	14.21	11.42	18.7833	12.7	-0.564625	0.13361	1
c88499_g1	Misgurnus mizolepis GAPDH-1 mRNA, complete cds	GAPDH-1 [Misgurnus mizolepis]	RecName: Full=Glyceraldehyde-3-phosphate dehydrogenase;^Eukaryota; Metazoa; Chordata; Craniata; Vertebrata; Euteleostomi; Actinopterygii; Neopterygii; Teleostei; Ostariophysi; Cypriniformes; Cyprinidae; Danio	RecName: Full=Glyceraldehyde-3-phosphate dehydrogenase;^Eukaryota; Metazoa; Chordata; Craniata; Vertebrata; Euteleostomi; Actinopterygii; Neopterygii; Teleostei; Ostariophysi; Cypriniformes; Cyprinidae; Danio	Glyceraldehyde 3-phosphate dehydrogenase, NAD binding domain	Glyceraldehyde-3-phosphate dehydrogenase/erythrose-4-phosphate dehydrogenase	GO:0006096|glycolysis;GO:0000226|microtubule cytoskeleton organization;GO:0051402|neuron apoptotic process;GO:0035606|peptidyl-cysteine S-trans-nitrosylation;GO:0050821|protein stabilization	GO:0004365|glyceraldehyde-3-phosphate dehydrogenase (NAD+) (phosphorylating) activity;GO:0008017|microtubule binding;GO:0051287|NAD binding;GO:0050661|NADP binding;GO:0035605|peptidyl-cysteine S-nitrosylase activity	GO:0005829|cytosol;GO:0015630|microtubule cytoskeleton;GO:0005634|nucleus	K00134|GAPDH, gapA; glyceraldehyde 3-phosphate dehydrogenase [EC:1.2.1.12]	map04066|HIF-1 signaling pathway;map01200|Carbon metabolism;map01230|Biosynthesis of amino acids;map01120|Microbial metabolism in diverse environments;map00010|Glycolysis / Gluconeogenesis;map00710|Carbon fixation in photosynthetic organisms;map01110|Biosynthesis of secondary metabolites;map01100|Metabolic pathways;map05010|Alzheimer's disease;map01130|Biosynthesis of antibiotics	23.54	348.13	30.44	18.09	22.29	14.8	134.037	18.3933	-2.86537	0.000163559	0.0469116	1644.01	2339.2	1686.35	963.29	1859.51	1897.74	1889.85	1573.51	-0.264285	0.507487	1	15247.5	13692.4	19475	19318.2	19220.2	14386.5	16138.3	17641.6	0.128493	0.661915	1
c94630_g1	Cyprinus carpio color MHC class II beta chain (Cyca-DAB1) mRNA, Cyca-DAB1*1122 allele, partial cds	MHC class II antigen beta chain [Hybognathus amarus]	RecName: Full=SLA class II histocompatibility antigen, DQ haplotype C beta chain;^Eukaryota; Metazoa; Chordata; Craniata; Vertebrata; Euteleostomi; Mammalia; Eutheria; Laurasiatheria; Cetartiodactyla; Suina; Suidae; Sus	RecName: Full=SLA class II histocompatibility antigen, DQ haplotype C beta chain;^Eukaryota; Metazoa; Chordata; Craniata; Vertebrata; Euteleostomi; Mammalia; Eutheria; Laurasiatheria; Cetartiodactyla; Suina; Suidae; Sus	Class II histocompatibility antigen, beta domain	Protein involved in antigen processing and presentation of peptide or polysaccharide antigen via MHC class II	GO:0002504|antigen processing and presentation of peptide or polysaccharide antigen via MHC class II;GO:0006955|immune response	.	GO:0016021|integral to membrane;GO:0042613|MHC class II protein complex	K06454|CD4; CD4 antigen`K06565|LAG3; lymphocyte-activation gene 3 protein`K06752|MHC2; major histocompatibility complex, class II	map05320|Autoimmune thyroid disease;map05340|Primary immunodeficiency;map05164|Influenza A;map05323|Rheumatoid arthritis;map05140|Leishmaniasis;map05321|Inflammatory bowel disease (IBD);map05145|Toxoplasmosis;map05168|Herpes simplex infection;map04940|Type I diabetes mellitus;map04672|Intestinal immune network for IgA production;map05152|Tuberculosis;map04612|Antigen processing and presentation;m…	28.9	0.27	14.61	0.03	0	0	14.5933	0.01	-10.5111	1.16e-11	8.9e-08	32.86	0	13.31	0	0.06	0	15.39	0.02	-9.58778	8.26e-07	0.000717427	4.56	0	6.16	0	0	0	3.57333	0.001	-11.8031	2.22e-07	0.000197606
c86160_g2	Danio rerio dual specificity phosphatase 4 (dusp4), mRNA	dual specificity protein phosphatase 4 [Danio rerio]	RecName: Full=Dual specificity protein phosphatase 4;^Eukaryota; Metazoa; Chordata; Craniata; Vertebrata; Euteleostomi; Mammalia; Eutheria; Euarchontoglires; Primates; Haplorrhini; Catarrhini; Hominidae; Homo	RecName: Full=Dual specificity protein phosphatase 4;^Eukaryota; Metazoa; Chordata; Craniata; Vertebrata; Euteleostomi; Mammalia; Eutheria; Euarchontoglires; Primates; Haplorrhini; Catarrhini; Hominidae; Homo	Rhodanese-like domain	Predicted protein-tyrosine phosphatase	GO:0001706|endoderm formation;GO:0045087|innate immune response;GO:0002755|MyD88-dependent toll-like receptor signaling pathway;GO:0048011|nerve growth factor receptor signaling pathway;GO:0035335|peptidyl-tyrosine dephosphorylation;GO:0010033|response to organic substance;GO:0051403|stress-activated MAPK cascade;GO:0008063|Toll signaling pathway;GO:0034130|toll-like receptor 1 signaling pathway;…	GO:0017017|MAP kinase tyrosine/serine/threonine phosphatase activity;GO:0004725|protein tyrosine phosphatase activity;GO:0008330|protein tyrosine/threonine phosphatase activity	GO:0005654|nucleoplasm	K04459|DUSP, MKP; dual specificity MAP kinase phosphatase [EC:3.1.3.16 3.1.3.48]	map04010|MAPK signaling pathway	11.77	8.17	10.06	8.38	9.6	10.6	10	9.52667	-0.0699566	0.833836	1	1.56	2.3	1.74	2.82	1.49	1.64	1.86667	1.98333	0.0874628	0.879156	1	6.97	9.67	5.61	2.5	2.26	2.55	7.41667	2.43667	-1.60586	3.13e-05	0.0078021
c92476_g1	Danio rerio laminin, beta 1b (lamb1b), mRNA	laminin, beta 1b precursor [Danio rerio]	RecName: Full=Laminin subunit beta-1;^Eukaryota; Metazoa; Chordata; Craniata; Vertebrata; Euteleostomi; Mammalia; Eutheria; Euarchontoglires; Primates; Haplorrhini; Catarrhini; Hominidae; Homo	RecName: Full=Laminin subunit beta-1;^Eukaryota; Metazoa; Chordata; Craniata; Vertebrata; Euteleostomi; Mammalia; Eutheria; Euarchontoglires; Primates; Haplorrhini; Catarrhini; Hominidae; Homo	Laminin N-terminal (Domain VI)	Protein involved in secondary cell wall biogenesis	GO:0007411|axon guidance;GO:0016477|cell migration;GO:0007566|embryo implantation;GO:0007162|negative regulation of cell adhesion;GO:0042476|odontogenesis;GO:0030335|positive regulation of cell migration;GO:0050679|positive regulation of epithelial cell proliferation;GO:0034446|substrate adhesion-dependent cell spreading	GO:0005201|extracellular matrix structural constituent;GO:0043208|glycosphingolipid binding	GO:0005615|extracellular space;GO:0070062|extracellular vesicular exosome;GO:0005606|laminin-1 complex;GO:0043259|laminin-10 complex;GO:0005607|laminin-2 complex;GO:0043257|laminin-8 complex;GO:0048471|perinuclear region of cytoplasm	K04520|APP; amyloid beta A4 protein`K05636|LAMB1; laminin, beta 1`K05695|PTPRF, LAR; receptor-type tyrosine-protein phosphatase F [EC:3.1.3.48]`K05719|ITGB1; integrin beta 1`K06265|DAG1; dystroglycan 1`K06525|ITGB4; integrin beta 4`K06534|MCAM, CD146; melanoma cell adhesion molecule`K06578|LU; Lutheran blood group glycoprotein`K06788|CXADR, CAR; coxsackievirus and adenovirus receptor	map05010|Alzheimer's disease;map04726|Serotonergic synapse;map05100|Bacterial invasion of epithelial cells;map04151|PI3K-Akt signaling pathway;map05205|Proteoglycans in cancer;map04360|Axon guidance;map05200|Pathways in cancer;map05140|Leishmaniasis;map04520|Adherens junction;map05146|Amoebiasis;map05222|Small cell lung cancer;map05145|Toxoplasmosis;map04670|Leukocyte transendothelial migration;m…	22.87	21.9	26.56	20.35	22.86	15.93	23.7767	19.7133	-0.270375	0.358727	1	25.03	28.33	15.28	12.59	13.89	13.86	22.88	13.4467	-0.766838	0.0632788	0.746534	118.41	155.53	154.81	76.14	68.91	55.9	142.917	66.9833	-1.0933	0.000221226	0.0295397
c74691_g1	Danio rerio purine nucleoside phosphorylase 6 (pnp6), mRNA	Zgc:77182 [Danio rerio]	RecName: Full=Purine nucleoside phosphorylase;^Eukaryota; Metazoa; Chordata; Craniata; Vertebrata; Euteleostomi; Mammalia; Eutheria; Euarchontoglires; Glires; Rodentia; Sciurognathi; Muroidea; Muridae; Murinae; Mus; Mus	RecName: Full=Purine nucleoside phosphorylase;^Eukaryota; Metazoa; Chordata; Craniata; Vertebrata; Euteleostomi; Mammalia; Eutheria; Laurasiatheria; Cetartiodactyla; Ruminantia; Pecora; Bovidae; Bovinae; Bos	Phosphorylase superfamily	Purine nucleoside phosphorylase	GO:0009116|nucleoside metabolic process	GO:0004731|purine-nucleoside phosphorylase activity	GO:0005737|cytoplasm;GO:0005856|cytoskeleton	K03783|punA; purine-nucleoside phosphorylase [EC:2.4.2.1]	map00760|Nicotinate and nicotinamide metabolism;map01100|Metabolic pathways;map01110|Biosynthesis of secondary metabolites;map00240|Pyrimidine metabolism;map00230|Purine metabolism	59.11	74.91	56.74	101.42	60.45	78.63	63.5867	80.1667	0.334278	0.220527	1	0.68	0	0	0.28	0.48	0	0.226667	0.253333	0.160465	0.972172	1	1.61	0.42	0.14	0	0.06	0	0.723333	0.02	-5.17659	6.06e-05	0.0119135
c69146_g1	Danio rerio karyopherin alpha 2 (RAG cohort 1, importin alpha 1) (kpna2), mRNA	importin subunit alpha-1 [Danio rerio]	RecName: Full=Importin subunit alpha-2;^Eukaryota; Metazoa; Chordata; Craniata; Vertebrata; Euteleostomi; Mammalia; Eutheria; Euarchontoglires; Glires; Rodentia; Sciurognathi; Muroidea; Muridae; Murinae; Mus; Mus	RecName: Full=Importin subunit alpha-2;^Eukaryota; Metazoa; Chordata; Craniata; Vertebrata; Euteleostomi; Mammalia; Eutheria; Euarchontoglires; Glires; Rodentia; Sciurognathi; Muroidea; Muridae; Murinae; Mus; Mus	Importin beta binding domain	Karyopherin (importin) alpha	GO:0006606|protein import into nucleus	GO:0008565|protein transporter activity	GO:0005737|cytoplasm;GO:0005634|nucleus	K15043|KPNA2; importin subunit alpha-2	map05164|Influenza A	7.14	10.44	8.32	6.44	5.87	4.7	8.63333	5.67	-0.606569	0.0814222	0.960498	4.98	6.23	7.35	1.22	1.67	1.36	6.18667	1.41667	-2.12666	9.47e-06	0.00442656	2.89	2.68	3.4	0.82	1.27	0.88	2.99	0.99	-1.59465	0.00019912	0.0276742
c70919_g1	Salmo salar CEF-10 (cef10), mRNA	unnamed protein product [Oncorhynchus mykiss]	RecName: Full=Protein CYR61;^Eukaryota; Metazoa; Chordata; Craniata; Vertebrata; Euteleostomi; Archosauria; Dinosauria; Saurischia; Theropoda; Coelurosauria; Aves; Neognathae; Galliformes; Phasianidae; Phasianinae; Gallus`sp|P19336|CYR61_CHICK	RecName: Full=Protein CYR61;^Eukaryota; Metazoa; Chordata; Craniata; Vertebrata; Euteleostomi; Archosauria; Dinosauria; Saurischia; Theropoda; Coelurosauria; Aves; Neognathae; Galliformes; Phasianidae; Phasianinae; Gallus	von Willebrand factor type C domain	Cysteine-Rich angiogenic inducer 61 protein	GO:0016337|cell-cell adhesion;GO:0030198|extracellular matrix organization;GO:0043066|negative regulation of apoptotic process;GO:0043065|positive regulation of apoptotic process;GO:0030513|positive regulation of BMP signaling pathway;GO:0061036|positive regulation of cartilage development;GO:0030335|positive regulation of cell migration;GO:0010811|positive regulation of cell-substrate adhesion;G…	GO:0050840|extracellular matrix binding	GO:0005576|extracellular region	K05719|ITGB1; integrin beta 1`K06493|ITGB3; integrin beta 3`K06588|ITGB5; integrin beta 5`K06829|CYR61; cysteine rich protein 61	map04915|Estrogen signaling pathway;map05100|Bacterial invasion of epithelial cells;map04151|PI3K-Akt signaling pathway;map05205|Proteoglycans in cancer;map04360|Axon guidance;map05200|Pathways in cancer;map05140|Leishmaniasis;map05222|Small cell lung cancer;map05145|Toxoplasmosis;map04670|Leukocyte transendothelial migration;map04611|Platelet activation;map04514|Cell adhesion molecules (CAMs);ma…	6.15	5.69	6.87	7.77	4.41	5.88	6.23667	6.02	-0.0510117	0.888095	1	8.25	4.97	4.8	2.96	2.81	1.75	6.00667	2.50667	-1.26079	0.00996075	0.343297	46.66	37.28	39.21	15.17	15.83	9.63	41.05	13.5433	-1.5998	1.06e-06	0.000727561
c66627_g1	Danio rerio inhibitor of DNA binding 1 (id1), mRNA	inhibitor of DNA binding 1 [Salmo salar]	RecName: Full=DNA-binding protein inhibitor ID-1;^Eukaryota; Metazoa; Chordata; Craniata; Vertebrata; Euteleostomi; Mammalia; Eutheria; Euarchontoglires; Primates; Haplorrhini; Catarrhini; Hominidae; Homo	RecName: Full=DNA-binding protein inhibitor ID-1;^Eukaryota; Metazoa; Chordata; Craniata; Vertebrata; Euteleostomi; Mammalia; Eutheria; Euarchontoglires; Primates; Haplorrhini; Catarrhini; Hominidae; Homo	Helix-loop-helix DNA-binding domain	Inhibitor of DNA binding 1, dominant negative helix-loop-helix protein	GO:0001525|angiogenesis;GO:0006915|apoptotic process;GO:0043534|blood vessel endothelial cell migration;GO:0030509|BMP signaling pathway;GO:0032963|collagen metabolic process;GO:0001886|endothelial cell morphogenesis;GO:0007507|heart development;GO:0060425|lung morphogenesis;GO:0060426|lung vasculature development;GO:0043392|negative regulation of DNA binding;GO:0045668|negative regulation of ost…	GO:0003700|sequence-specific DNA binding transcription factor activity	GO:0005737|cytoplasm;GO:0005634|nucleus	K04680|ID1; DNA-binding protein inhibitor ID1	map04350|TGF-beta signaling pathway;map04015|Rap1 signaling pathway;map04390|Hippo signaling pathway;map04550|Signaling pathways regulating pluripotency of stem cells	89.76	134.8	113.04	119.25	121.41	143.81	112.533	128.157	0.187556	0.452196	1	211.32	248.66	221.29	51.62	43.45	68.66	227.09	54.5767	-2.05691	8.62e-08	0.000109973	48.39	35.64	35.02	53.33	44.22	30.1	39.6833	42.55	0.100626	0.757707	1
c58705_g1	PREDICTED: Astyanax mexicanus deoxycytidine kinase-like (LOC103029689), mRNA	deoxycytidine kinase 2 [Danio rerio]	RecName: Full=Deoxycytidine kinase;^Eukaryota; Metazoa; Chordata; Craniata; Vertebrata; Euteleostomi; Mammalia; Eutheria; Euarchontoglires; Glires; Rodentia; Sciurognathi; Muroidea; Muridae; Murinae; Mus; Mus	RecName: Full=Deoxycytidine kinase;^Eukaryota; Metazoa; Chordata; Craniata; Vertebrata; Euteleostomi; Mammalia; Eutheria; Euarchontoglires; Glires; Rodentia; Sciurognathi; Muroidea; Muridae; Murinae; Mus; Mus	AAA domain	Deoxynucleoside kinases	GO:0046092|deoxycytidine metabolic process;GO:0017144|drug metabolic process;GO:0006220|pyrimidine nucleotide metabolic process	GO:0005524|ATP binding;GO:0004137|deoxycytidine kinase activity;GO:0008144|drug binding;GO:0000287|magnesium ion binding;GO:0016773|phosphotransferase activity, alcohol group as acceptor;GO:0032548|pyrimidine deoxyribonucleoside binding	GO:0005829|cytosol;GO:0005634|nucleus	K00893|DCK; deoxycitidine kinase [EC:2.7.1.74]	map01100|Metabolic pathways;map00240|Pyrimidine metabolism;map00230|Purine metabolism	2.16	1.78	2.72	1.22	0.88	1.26	2.22	1.12	-0.987061	0.0385743	0.785333	1.71	1.57	1.85	0.22	0.18	0.38	1.71	0.26	-2.71741	2.26e-05	0.00776992	0.25	0.95	0.99	0.06	0.17	0.05	0.73	0.0933333	-2.96743	0.000480963	0.0495484
c77419_g1	Danio rerio nuclear receptor subfamily 4, group A, member 3 (nr4a3), mRNA	PREDICTED: nuclear receptor subfamily 4 group A member 3 isoform X2 [Danio rerio]	RecName: Full=Nuclear receptor subfamily 4 group A member 3;^Eukaryota; Metazoa; Chordata; Craniata; Vertebrata; Euteleostomi; Mammalia; Eutheria; Euarchontoglires; Primates; Haplorrhini; Catarrhini; Hominidae; Homo	RecName: Full=Nuclear receptor subfamily 4 group A member 3;^Eukaryota; Metazoa; Chordata; Craniata; Vertebrata; Euteleostomi; Mammalia; Eutheria; Euarchontoglires; Primates; Haplorrhini; Catarrhini; Hominidae; Homo	Zinc finger, C4 type (two domains)	Protein involved in biological adhesion	GO:0030534|adult behavior;GO:0007411|axon guidance;GO:0033554|cellular response to stress;GO:0021766|hippocampus development;GO:0001707|mesoderm formation;GO:0043524|negative regulation of neuron apoptotic process;GO:0050885|neuromuscular process controlling balance;GO:0031100|organ regeneration;GO:0045787|positive regulation of cell cycle;GO:2000108|positive regulation of leukocyte apoptotic pro…	GO:0003677|DNA binding;GO:0046872|metal ion binding;GO:0001077|RNA polymerase II core promoter proximal region sequence-specific DNA binding transcription factor activity involved in positive regulation of transcription;GO:0043565|sequence-specific DNA binding;GO:0003707|steroid hormone receptor activity;GO:0004887|thyroid hormone receptor activity;GO:0008270|zinc ion binding	GO:0005654|nucleoplasm;GO:0005667|transcription factor complex	K08559|NR4A3, NOR1; nuclear receptor subfamily 4 group A member 3	map05202|Transcriptional misregulation in cancer	5.1	2.86	5.02	4.61	4.21	2.09	4.32667	3.63667	-0.250639	0.58017	1	1.24	1.16	1.45	0.17	0.81	0.76	1.28333	0.58	-1.14577	0.0904807	0.840087	42.16	18.89	37.32	6.76	2.18	1.26	32.79	3.4	-3.26965	1.33e-08	2.02e-05
c89982_g1	PREDICTED: Danio rerio cytochrome P450, family 2, subfamily X, polypeptide 10.2 (cyp2x10.2), transcript variant X1, mRNA	cytochrome P450, family 2, subfamily X, polypeptide 10.2 [Danio rerio]	RecName: Full=Cytochrome P450 2F2;^Eukaryota; Metazoa; Chordata; Craniata; Vertebrata; Euteleostomi; Mammalia; Eutheria; Euarchontoglires; Glires; Rodentia; Sciurognathi; Muroidea; Muridae; Murinae; Mus; Mus	RecName: Full=Cytochrome P450 2F2;^Eukaryota; Metazoa; Chordata; Craniata; Vertebrata; Euteleostomi; Mammalia; Eutheria; Euarchontoglires; Glires; Rodentia; Sciurognathi; Muroidea; Muridae; Murinae; Mus; Mus	Cytochrome P450	Cytochrome P450	GO:0018931|naphthalene metabolic process;GO:0009636|response to toxin	GO:0009055|electron carrier activity;GO:0020037|heme binding;GO:0005506|iron ion binding;GO:0016712|oxidoreductase activity, acting on paired donors, with incorporation or reduction of molecular oxygen, reduced flavin or flavoprotein as one donor, and incorporation of one atom of oxygen;GO:0019825|oxygen binding	GO:0005789|endoplasmic reticulum membrane	K07416|CYP2F; cytochrome P450, family 2, subfamily F [EC:1.14.14.1]	map00980|Metabolism of xenobiotics by cytochrome P450	1.37	1.59	1.33	0.75	0.83	0.77	1.43	0.783333	-0.868317	0.0871426	0.971468	507.19	793.19	596.36	834.21	813.21	882.27	632.247	843.23	0.415439	0.254321	1	1.69	0.85	0.99	2.61	4.13	6.64	1.17667	4.46	1.92234	9.54e-05	0.016719
c80328_g1	Niwaella multifasciata early growth response 1 (EGR1) gene, exon 2 and partial cds	early growth response protein 1 [Danio rerio]	RecName: Full=Early growth response protein 1;^Eukaryota; Metazoa; Chordata; Craniata; Vertebrata; Euteleostomi; Actinopterygii; Neopterygii; Teleostei; Ostariophysi; Cypriniformes; Cyprinidae; Danio`sp|P26632|EGR1_DANRE	RecName: Full=Early growth response protein 1;^Eukaryota; Metazoa; Chordata; Craniata; Vertebrata; Euteleostomi; Actinopterygii; Neopterygii; Teleostei; Ostariophysi; Cypriniformes; Cyprinidae; Danio	Zinc finger, C2H2 type	FOG: Zn-finger	GO:0043010|camera-type eye development;GO:0006355|regulation of transcription, DNA-dependent;GO:0006351|transcription, DNA-dependent	GO:0003677|DNA binding;GO:0046872|metal ion binding;GO:0008270|zinc ion binding	GO:0005634|nucleus	K09203|EGR1; early growth response protein 1	map05166|HTLV-I infection;map05020|Prion diseases	78.31	34.34	58.68	35.49	45.1	32.02	57.11	37.5367	-0.605443	0.0611182	0.891611	96.5	68.77	53.79	2.41	4.09	14.57	73.02	7.02333	-3.37806	7.75e-08	0.000100863	14.72	14.1	11.25	3.89	3.85	2.66	13.3567	3.46667	-1.94594	7.24e-08	7.97e-05
c90600_g1	Danio rerio si:dkey-183c16.7 (si:dkey-183c16.7), mRNA	novel protein [Danio rerio]	RecName: Full=Acyl-coenzyme A thioesterase 1;^Eukaryota; Metazoa; Chordata; Craniata; Vertebrata; Euteleostomi; Mammalia; Eutheria; Euarchontoglires; Glires; Rodentia; Sciurognathi; Muroidea; Muridae; Murinae; Mus; Mus	RecName: Full=Acyl-coenzyme A thioesterase 1;^Eukaryota; Metazoa; Chordata; Craniata; Vertebrata; Euteleostomi; Mammalia; Eutheria; Euarchontoglires; Glires; Rodentia; Sciurognathi; Muroidea; Muridae; Murinae; Mus; Mus	Acyl-CoA thioester hydrolase/BAAT N-terminal region	Hydrolases of the alpha/beta superfamily	GO:0006637|acyl-CoA metabolic process;GO:0001676|long-chain fatty acid metabolic process	GO:0047617|acyl-CoA hydrolase activity;GO:0004091|carboxylesterase activity;GO:0016290|palmitoyl-CoA hydrolase activity	GO:0005739|mitochondrion	K01068|ACOT1_2_4; acyl-coenzyme A thioesterase 1/2/4 [EC:3.1.2.2]	map00062|Fatty acid elongation;map01100|Metabolic pathways;map01110|Biosynthesis of secondary metabolites;map01040|Biosynthesis of unsaturated fatty acids	8.3	14.32	10.62	11.02	12.36	12.66	11.08	12.0133	0.116679	0.730151	1	47.71	55.36	66.69	47.96	69.37	49.28	56.5867	55.5367	-0.0270216	0.94385	1	16.25	14.12	19.03	7.75	7.13	6.81	16.4667	7.23	-1.18748	0.000270347	0.0341109
c67604_g1	PREDICTED: Astyanax mexicanus heat-stable enterotoxin receptor-like (LOC103043322), mRNA	PREDICTED: heat-stable enterotoxin receptor-like [Danio rerio]	RecName: Full=Heat-stable enterotoxin receptor;^Eukaryota; Metazoa; Chordata; Craniata; Vertebrata; Euteleostomi; Mammalia; Eutheria; Laurasiatheria; Cetartiodactyla; Suina; Suidae; Sus	RecName: Full=Heat-stable enterotoxin receptor;^Eukaryota; Metazoa; Chordata; Craniata; Vertebrata; Euteleostomi; Mammalia; Eutheria; Laurasiatheria; Cetartiodactyla; Suina; Suidae; Sus	Protein kinase domain	Adenylate cyclase, family 3 (some proteins contain HAMP domain)	GO:0035556|intracellular signal transduction	GO:0005524|ATP binding;GO:0005525|GTP binding;GO:0004383|guanylate cyclase activity;GO:0004672|protein kinase activity	GO:0016021|integral to membrane;GO:0005622|intracellular	K12320|GUCY2C; heat-stable enterotoxin receptor [EC:4.6.1.2]	map00230|Purine metabolism	0.52	0.84	0.39	0.61	1.94	0.55	0.583333	1.03333	0.824913	0.22996	1	2.12	0.7	1.04	0.06	0.21	0.05	1.28667	0.106667	-3.59246	2.89e-05	0.00927298	0	0.05	0.05	0.06	0	0.19	0.0333333	0.0833333	1.32193	0.568816	1
c87103_g2	Danio rerio Paqr11 mRNA, complete cds	Paqr11 [Danio rerio]	RecName: Full=Monocyte to macrophage differentiation factor;^Eukaryota; Metazoa; Chordata; Craniata; Vertebrata; Euteleostomi; Mammalia; Eutheria; Euarchontoglires; Glires; Rodentia; Sciurognathi; Muroidea; Muridae; Murinae; Rattus`sp|Q719N3|PAQRB_RAT	RecName: Full=Monocyte to macrophage differentiation factor;^Eukaryota; Metazoa; Chordata; Craniata; Vertebrata; Euteleostomi; Mammalia; Eutheria; Euarchontoglires; Primates; Haplorrhini; Catarrhini; Hominidae; Homo	Haemolysin-III related	Predicted membrane protein, hemolysin III homolog	GO:0019835|cytolysis	GO:0004872|receptor activity	GO:0005887|integral to plasma membrane;GO:0031902|late endosome membrane;GO:0005765|lysosomal membrane	K11064|MMD; monocyte to macrophage differentiation protein	.	80.14	58.86	60.71	38.5	47.15	55.07	66.57	46.9067	-0.505079	0.0590265	0.888413	90.55	131.2	180.69	23.11	26.55	33.84	134.147	27.8333	-2.26893	5.9e-08	8.24e-05	8.5	7.58	9.94	7.36	6.06	12.21	8.67333	8.54333	-0.0217875	0.956969	1
c61242_g1	Danio rerio mRNA for zfIsl-2 (insulin gene enhancer binding protein homolog), complete cds	insulin gene enhancer protein isl-2a [Danio rerio]	RecName: Full=Insulin gene enhancer protein isl-2a;^Eukaryota; Metazoa; Chordata; Craniata; Vertebrata; Euteleostomi; Actinopterygii; Neopterygii; Teleostei; Ostariophysi; Cypriniformes; Cyprinidae; Danio	RecName: Full=Insulin gene enhancer protein isl-2a;^Eukaryota; Metazoa; Chordata; Craniata; Vertebrata; Euteleostomi; Actinopterygii; Neopterygii; Teleostei; Ostariophysi; Cypriniformes; Cyprinidae; Danio	LIM domain	Homeodomain-containing transcription factor	GO:0048676|axon extension involved in development;GO:0048665|neuron fate specification	GO:0046872|metal ion binding;GO:0043565|sequence-specific DNA binding;GO:0003700|sequence-specific DNA binding transcription factor activity;GO:0008270|zinc ion binding	GO:0005634|nucleus	K18492|ISL2; insulin gene enhancer protein ISL-2	map04550|Signaling pathways regulating pluripotency of stem cells	17.83	3.86	6.46	2.38	3.59	0.99	9.38333	2.32	-2.01598	0.000709808	0.118169	0.24	0.17	0.17	0.06	0.06	0.11	0.193333	0.0766667	-1.33442	0.219824	1	2.64	1.06	0	0	0	0	1.23333	0.001	-10.2683	9.44e-06	0.00338046
c75666_g1	Salmo salar clone ssal-evd-577-260 Isocitrate dehydrogenase, mitochondrial precursor putative mRNA, complete cds	Isocitrate dehydrogenase, mitochondrial precursor [Salmo salar]	RecName: Full=Isocitrate dehydrogenase [NADP], mitochondrial;^Eukaryota; Metazoa; Chordata; Craniata; Vertebrata; Euteleostomi; Mammalia; Eutheria; Laurasiatheria; Cetartiodactyla; Ruminantia; Pecora; Bovidae; Bovinae; Bos`sp|Q04467|IDHP_BOVIN	RecName: Full=Isocitrate dehydrogenase [NADP], mitochondrial;^Eukaryota; Metazoa; Chordata; Craniata; Vertebrata; Euteleostomi; Mammalia; Eutheria; Laurasiatheria; Cetartiodactyla; Ruminantia; Pecora; Bovidae; Bovinae; Bos	Isocitrate/isopropylmalate dehydrogenase	Isocitrate dehydrogenases	GO:0006103|2-oxoglutarate metabolic process;GO:0006097|glyoxylate cycle;GO:0006102|isocitrate metabolic process;GO:0006099|tricarboxylic acid cycle	GO:0004450|isocitrate dehydrogenase (NADP+) activity;GO:0000287|magnesium ion binding;GO:0051287|NAD binding	GO:0005743|mitochondrial inner membrane	K00031|IDH1, IDH2, icd; isocitrate dehydrogenase [EC:1.1.1.42]	map01200|Carbon metabolism;map00020|Citrate cycle (TCA cycle);map01210|2-Oxocarboxylic acid metabolism;map04146|Peroxisome;map01230|Biosynthesis of amino acids;map00720|Carbon fixation pathways in prokaryotes;map00480|Glutathione metabolism;map01110|Biosynthesis of secondary metabolites;map01100|Metabolic pathways;map01120|Microbial metabolism in diverse environments;map01130|Biosynthesis of anti…	153.27	222.88	154.81	205.16	177.36	187.78	176.987	190.1	0.103118	0.676996	1	39.43	64.52	37.32	63.21	84.1	71.06	47.09	72.79	0.62832	0.109627	0.886323	760.73	898.45	624.03	1525.42	1737.91	1650.17	761.07	1637.83	1.10569	0.000120855	0.0201064
c76289_g1	Zebrafish DNA sequence from clone CH211-112G7 in linkage group 21, complete sequence	PREDICTED: endosialin isoform X1 [Danio rerio]	RecName: Full=Endosialin;^Eukaryota; Metazoa; Chordata; Craniata; Vertebrata; Euteleostomi; Mammalia; Eutheria; Euarchontoglires; Primates; Haplorrhini; Catarrhini; Hominidae; Homo`sp|Q9HCU0|CD248_HUMAN	RecName: Full=Endosialin;^Eukaryota; Metazoa; Chordata; Craniata; Vertebrata; Euteleostomi; Mammalia; Eutheria; Euarchontoglires; Primates; Haplorrhini; Catarrhini; Hominidae; Homo`sp|Q9HCU0|CD248_HUMAN	Lectin C-type domain	CD248 molecule, endosialin	.	GO:0005509|calcium ion binding;GO:0030246|carbohydrate binding	GO:0005737|cytoplasm;GO:0016021|integral to membrane;GO:0005578|proteinaceous extracellular matrix	K06706|CD248, CD164L1; CD248 antigen, endosialin	.	0.06	0.16	0.5	0.06	0.17	0.11	0.24	0.113333	-1.08246	0.310052	1	0.35	0.2	0.58	0.22	0.69	0.6	0.376667	0.503333	0.418226	0.625732	1	5.83	3.92	6.85	1.7	0.61	0.49	5.53333	0.933333	-2.56768	1.48e-06	0.000937733
c44900_g1	Zebrafish DNA sequence from clone DKEY-151N15 in linkage group 5, complete sequence	histone H2AX [Danio rerio]	RecName: Full=Histone H2A.x;^Eukaryota; Metazoa; Chordata; Craniata; Vertebrata; Euteleostomi; Actinopterygii; Neopterygii; Teleostei; Ostariophysi; Cypriniformes; Cyprinidae; Danio	RecName: Full=Histone H2A.x;^Eukaryota; Metazoa; Chordata; Craniata; Vertebrata; Euteleostomi; Mammalia; Eutheria; Euarchontoglires; Primates; Haplorrhini; Catarrhini; Hominidae; Homo	Core histone H2A/H2B/H3/H4	Histone H2A	GO:0000077|DNA damage checkpoint;GO:0000724|double-strand break repair via homologous recombination;GO:0007126|meiosis;GO:0006334|nucleosome assembly;GO:0045739|positive regulation of DNA repair;GO:0010212|response to ionizing radiation;GO:0007283|spermatogenesis	GO:0003684|damaged DNA binding;GO:0003677|DNA binding	GO:0000794|condensed nuclear chromosome;GO:0001673|male germ cell nucleus;GO:0000790|nuclear chromatin;GO:0005654|nucleoplasm;GO:0000786|nucleosome;GO:0005657|replication fork;GO:0001741|XY body	K11251|H2A; histone H2A	map05322|Systemic lupus erythematosus;map05034|Alcoholism	12.79	12.52	11.81	12.87	13.41	12.52	12.3733	12.9333	0.0638599	0.832815	1	3.3	2.33	3.12	0.72	0.24	0.93	2.91667	0.63	-2.2109	0.000284379	0.0459773	3.89	2.7	3.48	3.29	2.92	1.07	3.35667	2.42667	-0.468053	0.328382	1
c80910_g1	PREDICTED: Astyanax mexicanus long-chain-fatty-acid--CoA ligase 6-like (LOC103028063), mRNA	PREDICTED: LOW QUALITY PROTEIN: long-chain-fatty-acid--CoA ligase 6 [Danio rerio]	RecName: Full=Long-chain-fatty-acid--CoA ligase 6;^Eukaryota; Metazoa; Chordata; Craniata; Vertebrata; Euteleostomi; Mammalia; Eutheria; Euarchontoglires; Primates; Haplorrhini; Catarrhini; Hominidae; Homo	RecName: Full=Long-chain-fatty-acid--CoA ligase 6;^Eukaryota; Metazoa; Chordata; Craniata; Vertebrata; Euteleostomi; Mammalia; Eutheria; Euarchontoglires; Primates; Haplorrhini; Catarrhini; Hominidae; Homo	AMP-binding enzyme	Long-chain acyl-CoA synthetases (AMP-forming)	GO:0035338|long-chain fatty-acyl-CoA biosynthetic process;GO:0007405|neuroblast proliferation;GO:0019432|triglyceride biosynthetic process	GO:0005524|ATP binding;GO:0004467|long-chain fatty acid-CoA ligase activity;GO:0042803|protein homodimerization activity	GO:0005789|endoplasmic reticulum membrane;GO:0016021|integral to membrane;GO:0016020|membrane;GO:0005741|mitochondrial outer membrane;GO:0005778|peroxisomal membrane;GO:0005886|plasma membrane	K01897|ACSL, fadD; long-chain acyl-CoA synthetase [EC:6.2.1.3]	map01212|Fatty acid metabolism;map04146|Peroxisome;map00071|Fatty acid degradation;map00061|Fatty acid biosynthesis;map03320|PPAR signaling pathway;map01100|Metabolic pathways;map04920|Adipocytokine signaling pathway	151.66	110.68	156.67	127.05	115.8	134.66	139.67	125.837	-0.15047	0.53802	1	1.18	1.98	0.35	0.19	1.02	0.49	1.17	0.566667	-1.04594	0.193633	1	5.08	1.62	0.27	0.11	0.33	0.22	2.32333	0.22	-3.40062	0.000141079	0.0223341
c83386_g1	Danio rerio acyl-CoA synthetase long-chain family member 4b (acsl4b), mRNA	Acsl4l protein [Danio rerio]	RecName: Full=Long-chain-fatty-acid--CoA ligase 4;^Eukaryota; Metazoa; Chordata; Craniata; Vertebrata; Euteleostomi; Mammalia; Eutheria; Euarchontoglires; Glires; Rodentia; Sciurognathi; Muroidea; Muridae; Murinae; Mus; Mus	RecName: Full=Long-chain-fatty-acid--CoA ligase 4;^Eukaryota; Metazoa; Chordata; Craniata; Vertebrata; Euteleostomi; Mammalia; Eutheria; Euarchontoglires; Glires; Rodentia; Sciurognathi; Muroidea; Muridae; Murinae; Mus; Mus	AMP-binding enzyme	Long-chain acyl-CoA synthetases (AMP-forming)	GO:0060996|dendritic spine development;GO:0060136|embryonic process involved in female pregnancy;GO:0030307|positive regulation of cell growth;GO:0019217|regulation of fatty acid metabolic process;GO:0070672|response to interleukin-15;GO:0007584|response to nutrient	GO:0047676|arachidonate-CoA ligase activity;GO:0005524|ATP binding;GO:0004467|long-chain fatty acid-CoA ligase activity;GO:0031957|very long-chain fatty acid-CoA ligase activity	GO:0005789|endoplasmic reticulum membrane;GO:0016021|integral to membrane;GO:0005811|lipid particle;GO:0005741|mitochondrial outer membrane;GO:0005739|mitochondrion;GO:0043025|neuronal cell body;GO:0005778|peroxisomal membrane	K01897|ACSL, fadD; long-chain acyl-CoA synthetase [EC:6.2.1.3]	map01212|Fatty acid metabolism;map04146|Peroxisome;map00071|Fatty acid degradation;map00061|Fatty acid biosynthesis;map03320|PPAR signaling pathway;map01100|Metabolic pathways;map04920|Adipocytokine signaling pathway	1.81	2.62	1.75	3.51	2.62	2.64	2.06	2.92333	0.50497	0.238936	1	7.74	16.78	7.44	17.55	19.83	20.88	10.6533	19.42	0.866238	0.0553642	0.710643	23.39	15.87	8.57	6.48	3	2.8	15.9433	4.09333	-1.96161	3.47e-05	0.00828297
c92818_g1	Zebrafish DNA sequence from clone CH73-269N13, complete sequence	PREDICTED: protein Shroom2-like isoform X4 [Astyanax mexicanus]	RecName: Full=Protein Shroom2;^Eukaryota; Metazoa; Chordata; Craniata; Vertebrata; Euteleostomi; Mammalia; Eutheria; Euarchontoglires; Primates; Haplorrhini; Catarrhini; Hominidae; Homo`sp|Q13796|SHRM2_HUMAN	RecName: Full=Protein Shroom2;^Eukaryota; Metazoa; Chordata; Craniata; Vertebrata; Euteleostomi; Mammalia; Eutheria; Euarchontoglires; Primates; Haplorrhini; Catarrhini; Hominidae; Homo`sp|Q13796|SHRM2_HUMAN	Apx/Shroom domain ASD1	Shroom family member protein	GO:0045176|apical protein localization;GO:0007420|brain development;GO:0016477|cell migration;GO:0045217|cell-cell junction maintenance;GO:0043482|cellular pigment accumulation;GO:0043583|ear development;GO:0032401|establishment of melanosome localization;GO:0008057|eye pigment granule organization;GO:0002089|lens morphogenesis in camera-type eye;GO:0032438|melanosome organization;GO:0030835|nega…	GO:0051015|actin filament binding;GO:0008013|beta-catenin binding;GO:0015280|ligand-gated sodium channel activity	GO:0016324|apical plasma membrane;GO:0005938|cell cortex;GO:0005913|cell-cell adherens junction;GO:0005856|cytoskeleton;GO:0031941|filamentous actin;GO:0005874|microtubule;GO:0043025|neuronal cell body;GO:0005923|tight junction	K18625|SHROOM; protein Shroom	map04530|Tight junction	33.01	27.22	35.54	29.23	33.17	26.81	31.9233	29.7367	-0.102368	0.710345	1	55.78	35.66	53.09	31.88	62.44	43.66	48.1767	45.9933	-0.0669098	0.870314	1	4.94	5.96	4.98	13.04	14.54	11.14	5.29333	12.9067	1.28587	0.000140185	0.0222273
c87790_g1	Danio rerio si:ch211-66b9.3, mRNA (cDNA clone MGC:171632 IMAGE:7433534), complete cds	PREDICTED: potassium voltage-gated channel subfamily KQT member 3 isoform X1 [Danio rerio]	RecName: Full=Potassium voltage-gated channel subfamily KQT member 3;^Eukaryota; Metazoa; Chordata; Craniata; Vertebrata; Euteleostomi; Mammalia; Eutheria; Laurasiatheria; Cetartiodactyla; Ruminantia; Pecora; Bovidae; Bovinae; Bos	RecName: Full=Potassium voltage-gated channel subfamily KQT member 3;^Eukaryota; Metazoa; Chordata; Craniata; Vertebrata; Euteleostomi; Mammalia; Eutheria; Euarchontoglires; Glires; Rodentia; Sciurognathi; Muroidea; Muridae; Murinae; Rattus	Ion transport protein	Kef-type K+ transport systems, predicted NAD-binding component	.	GO:0005249|voltage-gated potassium channel activity	GO:0008076|voltage-gated potassium channel complex	K04928|KCNQ3; potassium voltage-gated channel KQT-like subfamily member 3	map04725|Cholinergic synapse	24.5	17.24	30.71	20.12	23.18	16.09	24.15	19.7967	-0.286766	0.371927	1	1.71	1.8	1.48	0.14	0.3	0.11	1.66333	0.183333	-3.18154	3.84e-06	0.0022692	0.69	1.01	0.19	0.45	0.28	0.14	0.63	0.29	-1.1193	0.154895	1
c78402_g1	Danio rerio solute carrier family 20, member 1a (slc20a1a), mRNA	PREDICTED: sodium-dependent phosphate transporter 1-A isoform X1 [Danio rerio]	RecName: Full=Sodium-dependent phosphate transporter 1-A;^Eukaryota; Metazoa; Chordata; Craniata; Vertebrata; Euteleostomi; Actinopterygii; Neopterygii; Teleostei; Ostariophysi; Cypriniformes; Cyprinidae; Danio	RecName: Full=Sodium-dependent phosphate transporter 1-A;^Eukaryota; Metazoa; Chordata; Craniata; Vertebrata; Euteleostomi; Actinopterygii; Neopterygii; Teleostei; Ostariophysi; Cypriniformes; Cyprinidae; Danio	Phosphate transporter family	Phosphate/sulphate permeases	GO:0006817|phosphate ion transport	GO:0005315|inorganic phosphate transmembrane transporter activity;GO:0015293|symporter activity	GO:0016021|integral to membrane	K14640|SLC20A, PIT; solute carrier family 20 (sodium-dependent phosphate transporter)	.	21.82	22.2	31.85	82.98	80.07	67.51	25.29	76.8533	1.60354	5.31e-09	1.8e-05	15.58	8.93	16.29	14.45	13.86	18.56	13.6	15.6233	0.200096	0.638145	1	11.58	6.81	9.64	20.42	20.07	11.47	9.34333	17.32	0.89043	0.0163075	0.417866
c52611_g1	Cyprinus carpio mRNA for natural killer cell enhancing factor, complete cds	natural killer cell enhancing factor [Cyprinus carpio]	RecName: Full=Peroxiredoxin-1;^Eukaryota; Metazoa; Chordata; Craniata; Vertebrata; Euteleostomi; Archosauria; Dinosauria; Saurischia; Theropoda; Coelurosauria; Aves; Neognathae; Galliformes; Phasianidae; Phasianinae; Gallus	RecName: Full=Peroxiredoxin-1;^Eukaryota; Metazoa; Chordata; Craniata; Vertebrata; Euteleostomi; Archosauria; Dinosauria; Saurischia; Theropoda; Coelurosauria; Aves; Neognathae; Galliformes; Phasianidae; Phasianinae; Gallus	AhpC/TSA family	Peroxiredoxin	GO:0008283|cell proliferation;GO:0034101|erythrocyte homeostasis;GO:0042744|hydrogen peroxide catabolic process;GO:0042267|natural killer cell mediated cytotoxicity;GO:0042345|regulation of NF-kappaB import into nucleus;GO:0032872|regulation of stress-activated MAPK cascade;GO:0019430|removal of superoxide radicals	GO:0008379|thioredoxin peroxidase activity	GO:0005739|mitochondrion;GO:0005634|nucleus	K13279|PRDX1; peroxiredoxin 1 [EC:1.11.1.15]	map04146|Peroxisome	79.41	50.77	56.05	57.78	55.98	47.08	62.0767	53.6133	-0.211459	0.433233	1	46.32	68.94	91.92	21.17	14.42	16.29	69.06	17.2933	-1.99763	2.04e-06	0.00140717	20.89	18.07	29.41	25.33	13.11	14.54	22.79	17.66	-0.367916	0.313334	1
c82993_g1	Danio rerio creatine kinase, brain b, mRNA (cDNA clone MGC:56684 IMAGE:6033892), complete cds	brain creatine kinase b [Danio rerio]	RecName: Full=Creatine kinase B-type;^Eukaryota; Metazoa; Chordata; Craniata; Vertebrata; Euteleostomi; Mammalia; Eutheria; Euarchontoglires; Primates; Haplorrhini; Catarrhini; Hominidae; Homo	RecName: Full=Creatine kinase B-type;^Eukaryota; Metazoa; Chordata; Craniata; Vertebrata; Euteleostomi; Mammalia; Eutheria; Euarchontoglires; Primates; Haplorrhini; Catarrhini; Hominidae; Homo	ATP:guanido phosphotransferase, N-terminal domain	Arginine kinase	GO:0007420|brain development;GO:0030644|cellular chloride ion homeostasis;GO:0034641|cellular nitrogen compound metabolic process;GO:0006600|creatine metabolic process	GO:0005524|ATP binding;GO:0004111|creatine kinase activity	GO:0005829|cytosol;GO:0005739|mitochondrion	K00933|E2.7.3.2; creatine kinase [EC:2.7.3.2]	map01100|Metabolic pathways;map00330|Arginine and proline metabolism	1439.52	1231.13	1572.93	1653.92	1253.53	1458.97	1414.53	1455.47	0.041169	0.861354	1	1.59	1.13	1.22	1.22	5.11	0.98	1.31333	2.43667	0.891676	0.187528	1	26.5	9.54	3.92	2.9	2.81	1.4	13.32	2.37	-2.49064	4.23e-05	0.009375
c107945_g1	Mus musculus albumin (Alb), mRNA	serum albumin precursor [Mus musculus]	RecName: Full=Serum albumin;^Eukaryota; Metazoa; Chordata; Craniata; Vertebrata; Euteleostomi; Mammalia; Eutheria; Euarchontoglires; Glires; Rodentia; Sciurognathi; Muroidea; Muridae; Murinae; Mus; Mus	RecName: Full=Serum albumin;^Eukaryota; Metazoa; Chordata; Craniata; Vertebrata; Euteleostomi; Mammalia; Eutheria; Euarchontoglires; Glires; Rodentia; Sciurognathi; Muroidea; Muridae; Murinae; Mus; Mus	Serum albumin family	Serum albumin, the main protein of plasma, has a good binding capacity for water, Ca(2+), Na, K, fatty acids, hormones, bilirubin and drugs. Its main function is the regulation of the colloidal osmotic pressure of blood	GO:0009267|cellular response to starvation;GO:0019836|hemolysis by symbiont of host erythrocytes;GO:0051659|maintenance of mitochondrion location;GO:0043066|negative regulation of apoptotic process;GO:0046010|positive regulation of circadian sleep/wake cycle, non-REM sleep;GO:0046689|response to mercury ion;GO:0007584|response to nutrient;GO:0010033|response to organic substance;GO:0070541|respon…	GO:0043498|cell surface binding;GO:0003677|DNA binding;GO:0008144|drug binding;GO:0005504|fatty acid binding;GO:0046872|metal ion binding;GO:0019825|oxygen binding;GO:0030170|pyridoxal phosphate binding;GO:0015643|toxin binding;GO:0008270|zinc ion binding	GO:0005604|basement membrane;GO:0005737|cytoplasm;GO:0005615|extracellular space;GO:0043234|protein complex	K16141|ALB; serum albumin	.	3.23	11.3	2.86	0.23	2.79	0	5.79667	1.00667	-2.52564	0.0219337	0.641817	0.8	0.87	0.23	0	0.06	0	0.633333	0.02	-4.98489	5.48e-05	0.0148338	0.17	1.59	0.11	1.02	0.39	0.93	0.623333	0.78	0.32347	0.729086	1
c80175_g1	PREDICTED: Poecilia formosa AMP deaminase 2-like (LOC103151063), transcript variant X2, mRNA	PREDICTED: AMP deaminase 2 isoform X3 [Danio rerio]	RecName: Full=AMP deaminase 2;^Eukaryota; Metazoa; Chordata; Craniata; Vertebrata; Euteleostomi; Mammalia; Eutheria; Euarchontoglires; Glires; Rodentia; Sciurognathi; Muroidea; Muridae; Murinae; Mus; Mus	RecName: Full=AMP deaminase 2;^Eukaryota; Metazoa; Chordata; Craniata; Vertebrata; Euteleostomi; Mammalia; Eutheria; Euarchontoglires; Primates; Haplorrhini; Catarrhini; Hominidae; Homo	Adenosine/AMP deaminase	Adenosine deaminase	GO:0032264|IMP salvage;GO:0006144|purine nucleobase metabolic process;GO:0006163|purine nucleotide metabolic process;GO:0043101|purine-containing compound salvage	GO:0003876|AMP deaminase activity;GO:0046872|metal ion binding	GO:0005829|cytosol	K01490|AMPD; AMP deaminase [EC:3.5.4.6]	map01100|Metabolic pathways;map01130|Biosynthesis of antibiotics;map01110|Biosynthesis of secondary metabolites;map00230|Purine metabolism	36.97	25.68	38.86	49.93	37.27	46.44	33.8367	44.5467	0.39673	0.160777	1	2.89	1.86	2.08	4.18	9.14	14.87	2.27667	9.39667	2.04523	0.000214597	0.0388476	1.06	0.69	0.33	0.37	0.69	0.77	0.693333	0.61	-0.18474	0.791326	1
c68012_g1	Danio rerio slow myosin heavy chain 3 (smyhc3), mRNA	PREDICTED: myosin-7-like [Astyanax mexicanus]	RecName: Full=Myosin-7;^Eukaryota; Metazoa; Chordata; Craniata; Vertebrata; Euteleostomi; Mammalia; Eutheria; Euarchontoglires; Primates; Haplorrhini; Catarrhini; Hominidae; Homo	RecName: Full=Myosin-7;^Eukaryota; Metazoa; Chordata; Craniata; Vertebrata; Euteleostomi; Mammalia; Eutheria; Euarchontoglires; Primates; Haplorrhini; Catarrhini; Hominidae; Homo	Myosin N-terminal SH3-like domain	Myosin heavy chain	GO:0007512|adult heart development;GO:0030049|muscle filament sliding;GO:0002027|regulation of heart rate;GO:0000302|response to reactive oxygen species;GO:0055010|ventricular cardiac muscle tissue morphogenesis	GO:0030898|actin-dependent ATPase activity;GO:0005524|ATP binding;GO:0000146|microfilament motor activity;GO:0008307|structural constituent of muscle	GO:0005925|focal adhesion;GO:0005859|muscle myosin complex;GO:0032982|myosin filament;GO:0005730|nucleolus;GO:0030017|sarcomere;GO:0001725|stress fiber;GO:0030018|Z disc	K17751|MYH6_7; myosin heavy chain 6/7	map04530|Tight junction;map04260|Cardiac muscle contraction;map04261|Adrenergic signaling in cardiomyocytes;map05416|Viral myocarditis;map04921|Oxytocin signaling pathway;map04270|Vascular smooth muscle contraction	0.06	0.03	0	0.06	0.03	0.03	0.03	0.04	0.415037	1	1	0	0	0	0	0	0	0.001	0.001	0	1	1	1.58	2.31	2.38	13.63	5.75	5.79	2.09	8.39	2.00517	1.37e-05	0.00439038
c69504_g2	Anoplopoma fimbria clone afim-evh-513-033 Myosin regulatory light chain 2, smooth muscle isoform putative mRNA, complete cds	myosin regulatory light polypeptide 9-like isoform 2 [Scleropages formosus]	RecName: Full=Myosin regulatory light polypeptide 9;^Eukaryota; Metazoa; Chordata; Craniata; Vertebrata; Euteleostomi; Mammalia; Eutheria; Laurasiatheria; Cetartiodactyla; Ruminantia; Pecora; Bovidae; Bovinae; Bos	RecName: Full=Myosin regulatory light polypeptide 9;^Eukaryota; Metazoa; Chordata; Craniata; Vertebrata; Euteleostomi; Mammalia; Eutheria; Laurasiatheria; Cetartiodactyla; Ruminantia; Pecora; Bovidae; Bovinae; Bos	EF-hand domain pair	Ca2+-binding protein (EF-Hand superfamily)	GO:0072661|protein targeting to plasma membrane;GO:0008360|regulation of cell shape	GO:0005509|calcium ion binding	GO:0016460|myosin II complex;GO:0001725|stress fiber;GO:0030018|Z disc	K12757|MYL12; myosin regulatory light chain 12	map04530|Tight junction;map04670|Leukocyte transendothelial migration;map04611|Platelet activation;map04510|Focal adhesion;map04810|Regulation of actin cytoskeleton	24.97	33.99	27.05	42.71	42.2	47.68	28.67	44.1967	0.624396	0.0201589	0.62196	29.04	18.33	19.76	14.2	16.13	14.3	22.3767	14.8767	-0.588944	0.141508	0.955842	107.44	98.93	144.65	278.91	221.11	248.15	117.007	249.39	1.09181	0.000237762	0.0313259
c68342_g1	PREDICTED: Poecilia formosa mitochondrial 10-formyltetrahydrofolate dehydrogenase-like (LOC103151786), transcript variant X1, mRNA	PREDICTED: mitochondrial 10-formyltetrahydrofolate dehydrogenase [Danio rerio]	RecName: Full=Mitochondrial 10-formyltetrahydrofolate dehydrogenase;^Eukaryota; Metazoa; Chordata; Craniata; Vertebrata; Euteleostomi; Mammalia; Eutheria; Euarchontoglires; Primates; Haplorrhini; Catarrhini; Hominidae; Homo	RecName: Full=Mitochondrial 10-formyltetrahydrofolate dehydrogenase;^Eukaryota; Metazoa; Chordata; Craniata; Vertebrata; Euteleostomi; Mammalia; Eutheria; Euarchontoglires; Primates; Haplorrhini; Catarrhini; Hominidae; Homo	Formyl transferase	NAD-dependent aldehyde dehydrogenases	GO:0009258|10-formyltetrahydrofolate catabolic process;GO:0009058|biosynthetic process;GO:0032259|methylation;GO:0006730|one-carbon metabolic process	GO:0016155|formyltetrahydrofolate dehydrogenase activity;GO:0016742|hydroxymethyl-, formyl- and related transferase activity;GO:0008168|methyltransferase activity;GO:0016620|oxidoreductase activity, acting on the aldehyde or oxo group of donors, NAD or NADP as acceptor	GO:0005739|mitochondrion	K00289|E1.5.1.6, FTHFD; formyltetrahydrofolate dehydrogenase [EC:1.5.1.6]	map00670|One carbon pool by folate	27.5	20.18	30.05	24.15	25.14	24.39	25.91	24.56	-0.0771985	0.790193	1	184.05	101.29	225.83	148.04	120.95	103.1	170.39	124.03	-0.458152	0.260668	1	37.91	28.77	39.35	21.19	12.55	8.37	35.3433	14.0367	-1.33224	0.000449584	0.047449
c83794_g1	Danio rerio persistent plexus (prp), mRNA	PREDICTED: collagen alpha-1(XXII) chain-like [Oryzias latipes]	RecName: Full=Collagen alpha-1(XXII) chain;^Eukaryota; Metazoa; Chordata; Craniata; Vertebrata; Euteleostomi; Mammalia; Eutheria; Euarchontoglires; Primates; Haplorrhini; Catarrhini; Hominidae; Homo`sp|Q8NFW1|COMA1_HUMAN	RecName: Full=Collagen alpha-1(IV) chain;^Eukaryota; Metazoa; Ecdysozoa; Arthropoda; Hexapoda; Insecta; Pterygota; Neoptera; Endopterygota; Diptera; Brachycera; Muscomorpha; Ephydroidea; Drosophilidae; Drosophila; Sophophora`sp|P08120|CO4A1_DROME	Collagen triple helix repeat (20 copies)	Calcium ion binding protein	GO:0007391|dorsal closure;GO:0035848|oviduct morphogenesis	GO:0005201|extracellular matrix structural constituent	GO:0005587|collagen type IV	K16630|COL22A; collagen, type XXII, alpha	map04974|Protein digestion and absorption	0.84	0.38	1.83	0.12	0.83	0.03	1.01667	0.326667	-1.63796	0.0852098	0.964245	0.24	0	0.06	0	0.06	0	0.1	0.02	-2.32193	0.332004	1	6.14	6.01	4.9	1.65	2.62	0.58	5.68333	1.61667	-1.81372	0.000380678	0.0425243
c87312_g1	Zebrafish DNA sequence from clone CH211-207C15 in linkage group 19, complete sequence	PREDICTED: sushi domain-containing protein 5 [Danio rerio]	RecName: Full=Sushi domain-containing protein 5;^Eukaryota; Metazoa; Chordata; Craniata; Vertebrata; Euteleostomi; Mammalia; Eutheria; Euarchontoglires; Primates; Haplorrhini; Catarrhini; Hominidae; Homo	RecName: Full=Sushi domain-containing protein 5;^Eukaryota; Metazoa; Chordata; Craniata; Vertebrata; Euteleostomi; Mammalia; Eutheria; Euarchontoglires; Primates; Haplorrhini; Catarrhini; Hominidae; Homo	Extracellular link domain	Sushi domain containing 5 protein	GO:0007155|cell adhesion	GO:0005540|hyaluronic acid binding	GO:0016021|integral to membrane	.	.	35.31	69.71	47.98	113.42	88.92	94.51	51	98.95	0.956202	0.00100734	0.14214	0.06	0	0.12	0.28	0.54	0.11	0.06	0.31	2.36923	0.0446209	0.656486	5.81	0.82	0.05	0.06	0.06	0	2.22667	0.04	-5.79874	1.98e-05	0.00570179
c85915_g1	Zebrafish DNA sequence from clone DKEY-30J22 in linkage group 20, complete sequence	PREDICTED: probable G-protein coupled receptor 110 [Danio rerio]	RecName: Full=Probable G-protein coupled receptor 116;^Eukaryota; Metazoa; Chordata; Craniata; Vertebrata; Euteleostomi; Mammalia; Eutheria; Euarchontoglires; Glires; Rodentia; Sciurognathi; Muroidea; Muridae; Murinae; Rattus	RecName: Full=Probable G-protein coupled receptor 116;^Eukaryota; Metazoa; Chordata; Craniata; Vertebrata; Euteleostomi; Mammalia; Eutheria; Euarchontoglires; Primates; Haplorrhini; Catarrhini; Hominidae; Homo	Latrophilin/CL-1-like GPS domain	Ccaat/Enhancer binding protein	GO:0007218|neuropeptide signaling pathway	GO:0004930|G-protein coupled receptor activity	GO:0016021|integral to membrane;GO:0005886|plasma membrane	K08458|GPR116; G protein-coupled receptor 116	.	1.6	0.24	3.88	0.17	0.83	0.19	1.90667	0.396667	-2.26505	0.011442	0.494119	0.5	0.32	1.36	0	0.06	0	0.726667	0.02	-5.18322	2.83e-05	0.00917482	0.17	0.5	0.44	0.26	1.71	0.03	0.37	0.666667	0.84944	0.415642	1
c85849_g1	Danio rerio glutathione S-transferase omega 1 (gsto1), mRNA	PREDICTED: glutathione S-transferase omega-1 [Clupea harengus]	RecName: Full=Glutathione S-transferase omega-1;^Eukaryota; Metazoa; Chordata; Craniata; Vertebrata; Euteleostomi; Mammalia; Eutheria; Euarchontoglires; Primates; Haplorrhini; Catarrhini; Hominidae; Homo	RecName: Full=Glutathione S-transferase omega-1;^Eukaryota; Metazoa; Chordata; Craniata; Vertebrata; Euteleostomi; Mammalia; Eutheria; Euarchontoglires; Primates; Haplorrhini; Catarrhini; Hominidae; Homo	Glutathione S-transferase, N-terminal domain	Glutathione S-transferase	GO:0071243|cellular response to arsenic-containing substance;GO:0019853|L-ascorbic acid biosynthetic process;GO:0019852|L-ascorbic acid metabolic process;GO:0042178|xenobiotic catabolic process	GO:0045174|glutathione dehydrogenase (ascorbate) activity;GO:0004364|glutathione transferase activity;GO:0050610|methylarsonate reductase activity	GO:0005829|cytosol	K00799|GST, gst; glutathione S-transferase [EC:2.5.1.18]	map05204|Chemical carcinogenesis;map00982|Drug metabolism - cytochrome P450;map00480|Glutathione metabolism;map00980|Metabolism of xenobiotics by cytochrome P450	2.77	5.4	3.24	5.8	4.95	4.92	3.80333	5.22333	0.457706	0.25337	1	57.28	81.31	59.95	66.76	54.77	70.65	66.18	64.06	-0.0469715	0.900158	1	3.39	3.18	6.38	12.84	15.97	14.32	4.31667	14.3767	1.73574	7.91e-06	0.00313751
c82568_g2	Onychostoma macrolepis endozepine mRNA, complete cds	enoyl-CoA delta isomerase 2, mitochondrial [Danio rerio]	RecName: Full=Enoyl-CoA delta isomerase 2, mitochondrial;^Eukaryota; Metazoa; Chordata; Craniata; Vertebrata; Euteleostomi; Mammalia; Eutheria; Euarchontoglires; Primates; Haplorrhini; Catarrhini; Hominidae; Homo	RecName: Full=Enoyl-CoA delta isomerase 2, mitochondrial;^Eukaryota; Metazoa; Chordata; Craniata; Vertebrata; Euteleostomi; Mammalia; Eutheria; Euarchontoglires; Primates; Haplorrhini; Catarrhini; Hominidae; Homo	Acyl CoA binding protein	Acyl-CoA-binding protein	GO:0009062|fatty acid catabolic process	GO:0004165|dodecenoyl-CoA delta-isomerase activity;GO:0000062|fatty-acyl-CoA binding	GO:0005739|mitochondrion;GO:0005782|peroxisomal matrix	K13239|PECI; peroxisomal 3,2-trans-enoyl-CoA isomerase [EC:5.3.3.8]	map00071|Fatty acid degradation;map04146|Peroxisome	29.42	29.16	29.24	56.04	59.82	52.76	29.2733	56.2067	0.941154	0.000187324	0.0521421	56.48	69.9	71.87	93.41	102.37	91.2	66.0833	95.66	0.533629	0.139774	0.950013	18.05	23.87	13.91	51.54	46.36	64.29	18.61	54.0633	1.53857	2.9e-06	0.00152995
c68949_g1	Zebrafish DNA sequence from clone CH211-166A6 in linkage group 8, complete sequence	myosin, light chain 2b, regulatory, cardiac, slow [Danio rerio]	RecName: Full=Myosin regulatory light chain 2, ventricular/cardiac muscle isoform;^Eukaryota; Metazoa; Chordata; Craniata; Vertebrata; Euteleostomi; Mammalia; Eutheria; Euarchontoglires; Glires; Rodentia; Sciurognathi; Muroidea; Muridae; Murinae; Rattus`sp|P08733|MLRV_RAT	RecName: Full=Myosin regulatory light chain 2, ventricular/cardiac muscle isoform;^Eukaryota; Metazoa; Chordata; Craniata; Vertebrata; Euteleostomi; Mammalia; Eutheria; Euarchontoglires; Glires; Rodentia; Sciurognathi; Muroidea; Muridae; Murinae; Mus; Mus	EF-hand domain pair	Ca2+-binding protein (EF-Hand superfamily)	GO:0060048|cardiac muscle contraction;GO:0055003|cardiac myofibril assembly;GO:0003007|heart morphogenesis;GO:0042694|muscle cell fate specification;GO:0048747|muscle fiber development;GO:0030308|negative regulation of cell growth;GO:0009791|post-embryonic development;GO:0055010|ventricular cardiac muscle tissue morphogenesis	GO:0005509|calcium ion binding	GO:0030016|myofibril;GO:0016459|myosin complex;GO:0030017|sarcomere	K10351|MYL2; myosin regulatory light chain 2	map04510|Focal adhesion;map04530|Tight junction;map04260|Cardiac muscle contraction;map04261|Adrenergic signaling in cardiomyocytes;map05410|Hypertrophic cardiomyopathy (HCM);map04670|Leukocyte transendothelial migration;map05414|Dilated cardiomyopathy;map04810|Regulation of actin cytoskeleton	0.12	0.27	0.14	0.06	0.14	0.19	0.176667	0.13	-0.442518	0.702299	1	0.24	0.2	0.9	0.53	0.54	0.14	0.446667	0.403333	-0.147226	0.880148	1	2.69	5.14	8.79	17.98	18.78	23.93	5.54	20.23	1.86854	1.62e-05	0.00495604
c54419_g1	Danio rerio transient receptor potential cation channel subfamily c member 2a (trpc2a) mRNA, complete cds	transient receptor potential cation channel subfamily c member 2a [Danio rerio]	RecName: Full=Short transient receptor potential channel 2;^Eukaryota; Metazoa; Chordata; Craniata; Vertebrata; Euteleostomi; Mammalia; Eutheria; Euarchontoglires; Glires; Rodentia; Sciurognathi; Muroidea; Muridae; Murinae; Mus; Mus	RecName: Full=Short transient receptor potential channel 2;^Eukaryota; Metazoa; Chordata; Craniata; Vertebrata; Euteleostomi; Mammalia; Eutheria; Euarchontoglires; Glires; Rodentia; Sciurognathi; Muroidea; Muridae; Murinae; Mus; Mus	Polycystin cation channel	Ring finger protein 186	GO:0007340|acrosome reaction;GO:0007204|elevation of cytosolic calcium ion concentration;GO:0008050|female courtship behavior;GO:0002121|inter-male aggressive behavior;GO:0048047|mating behavior, sex discrimination;GO:0019236|response to pheromone;GO:0000012|single strand break repair;GO:0002124|territorial aggressive behavior	GO:0005262|calcium channel activity;GO:0005516|calmodulin binding;GO:0003684|damaged DNA binding;GO:0019992|diacylglycerol binding;GO:0070679|inositol 1,4,5 trisphosphate binding;GO:0015279|store-operated calcium channel activity	GO:0032590|dendrite membrane;GO:0012505|endomembrane system;GO:0005789|endoplasmic reticulum membrane;GO:0000139|Golgi membrane;GO:0016021|integral to membrane;GO:0005635|nuclear envelope;GO:0005634|nucleus;GO:0005886|plasma membrane	K04965|TRPC2; transient receptor potential cation channel subfamily C member 2	.	9.47	0.24	20.29	0.35	0.37	0.6	10	0.44	-4.50635	6.61e-06	0.0049229	0.09	0.17	0.43	0.06	0.12	0	0.23	0.06	-1.9386	0.119901	0.910827	1.36	0.11	0.27	0.03	0.22	0	0.58	0.0833333	-2.79909	0.0215361	0.485426
c80913_g1	Danio rerio zgc:171352, mRNA (cDNA clone MGC:171352 IMAGE:7244311), complete cds	hyaluronan-binding protein 2 precursor [Danio rerio]	RecName: Full=Hyaluronan-binding protein 2;^Eukaryota; Metazoa; Chordata; Craniata; Vertebrata; Euteleostomi; Mammalia; Eutheria; Euarchontoglires; Glires; Rodentia; Sciurognathi; Muroidea; Muridae; Murinae; Mus; Mus	RecName: Full=Hyaluronan-binding protein 2;^Eukaryota; Metazoa; Chordata; Craniata; Vertebrata; Euteleostomi; Mammalia; Eutheria; Euarchontoglires; Primates; Haplorrhini; Catarrhini; Hominidae; Homo	EGF-like domain	Secreted trypsin-like serine protease	GO:0007155|cell adhesion;GO:0006508|proteolysis	GO:0005539|glycosaminoglycan binding;GO:0004252|serine-type endopeptidase activity	GO:0005615|extracellular space	K08648|HABP2; hyaluronan binding protein 2 [EC:3.4.21.-]	.	1.89	2.64	0.86	0.87	1.03	1.84	1.79667	1.24667	-0.527247	0.355385	1	858.68	1079.79	732.81	626.52	581.38	660.85	890.427	622.917	-0.515458	0.153596	0.971018	0.42	0.53	0.88	2.07	3.52	1.51	0.61	2.36667	1.95598	0.000244578	0.0319331
c75823_g1	Danio rerio glycine receptor, beta a (glrba), mRNA	gylcine receptor, beta a precursor [Danio rerio]	RecName: Full=Glycine receptor subunit beta;^Eukaryota; Metazoa; Chordata; Craniata; Vertebrata; Euteleostomi; Mammalia; Eutheria; Euarchontoglires; Primates; Haplorrhini; Catarrhini; Hominidae; Homo	RecName: Full=Glycine receptor subunit beta;^Eukaryota; Metazoa; Chordata; Craniata; Vertebrata; Euteleostomi; Mammalia; Eutheria; Euarchontoglires; Primates; Haplorrhini; Catarrhini; Hominidae; Homo	Neurotransmitter-gated ion-channel ligand binding domain	.	GO:0007340|acrosome reaction;GO:0007628|adult walking behavior;GO:0007399|nervous system development;GO:0007218|neuropeptide signaling pathway;GO:0051291|protein heterooligomerization;GO:0042391|regulation of membrane potential;GO:0060013|righting reflex;GO:0001964|startle response;GO:0007268|synaptic transmission;GO:0060012|synaptic transmission, glycinergic;GO:0007601|visual perception	GO:0016934|extracellular-glycine-gated chloride channel activity;GO:0016594|glycine binding	GO:0030054|cell junction;GO:0034707|chloride channel complex;GO:0005887|integral to plasma membrane;GO:0045211|postsynaptic membrane	K05196|GLRB; glycine receptor beta	map04080|Neuroactive ligand-receptor interaction	43.67	30.56	55.08	38.42	33.4	34.11	43.1033	35.31	-0.287723	0.32236	1	0.06	0.17	0.06	0	0.06	0	0.0966667	0.02	-2.27302	0.228957	1	0.64	0.19	0.08	0	0	0	0.303333	0.001	-8.24476	0.000347148	0.0398638
c80825_g1	Danio rerio procollagen C-endopeptidase enhancer a (pcolcea), mRNA	procollagen C-endopeptidase enhancer precursor [Danio rerio]	RecName: Full=Procollagen C-endopeptidase enhancer 2;^Eukaryota; Metazoa; Chordata; Craniata; Vertebrata; Euteleostomi; Mammalia; Eutheria; Euarchontoglires; Primates; Haplorrhini; Catarrhini; Hominidae; Homo`sp|Q9UKZ9|PCOC2_HUMAN	RecName: Full=Procollagen C-endopeptidase enhancer 1;^Eukaryota; Metazoa; Chordata; Craniata; Vertebrata; Euteleostomi; Mammalia; Eutheria; Euarchontoglires; Primates; Haplorrhini; Catarrhini; Hominidae; Homo	CUB domain	Procollagen C-endopeptidase enhancer	GO:0007275|multicellular organismal development;GO:0006508|proteolysis	GO:0005518|collagen binding;GO:0008201|heparin binding;GO:0016504|peptidase activator activity	GO:0005615|extracellular space;GO:0070062|extracellular vesicular exosome	.	.	20.83	47.99	20.79	15.37	20.87	36.09	29.87	24.11	-0.309066	0.449319	1	61.87	36.25	43.08	14.95	19.59	12.33	47.0667	15.6233	-1.591	0.000122192	0.0266887	255.84	226.19	209.19	73.24	83.84	171.15	230.407	109.41	-1.07444	0.00266616	0.145701
c90060_g1	PREDICTED: Astyanax mexicanus glutamate receptor, metabotropic 7 (grm7), mRNA	metabotropic glutamate receptor 7 precursor [Danio rerio]	RecName: Full=Metabotropic glutamate receptor 7;^Eukaryota; Metazoa; Chordata; Craniata; Vertebrata; Euteleostomi; Mammalia; Eutheria; Euarchontoglires; Glires; Rodentia; Sciurognathi; Muroidea; Muridae; Murinae; Rattus	RecName: Full=Metabotropic glutamate receptor 7;^Eukaryota; Metazoa; Chordata; Craniata; Vertebrata; Euteleostomi; Mammalia; Eutheria; Euarchontoglires; Glires; Rodentia; Sciurognathi; Muroidea; Muridae; Murinae; Rattus	Receptor family ligand binding region	.	GO:0007611|learning or memory;GO:0014050|negative regulation of glutamate secretion;GO:0007608|sensory perception of smell	GO:0016595|glutamate binding;GO:0001642|group III metabotropic glutamate receptor activity	GO:0032279|asymmetric synapse;GO:0009986|cell surface;GO:0043198|dendritic shaft;GO:0005794|Golgi apparatus;GO:0016021|integral to membrane;GO:0043025|neuronal cell body;GO:0005886|plasma membrane;GO:0045211|postsynaptic membrane;GO:0048786|presynaptic active zone;GO:0042734|presynaptic membrane;GO:0043234|protein complex;GO:0005791|rough endoplasmic reticulum;GO:0043195|terminal bouton	K04608|GRM6_7_8; metabotropic glutamate receptor 6/7/8	map04080|Neuroactive ligand-receptor interaction;map04724|Glutamatergic synapse	55.32	40.71	56.49	42.1	52.56	43.86	50.84	46.1733	-0.138904	0.600667	1	1.24	2.07	0.84	0	0.66	0.11	1.38333	0.256667	-2.43018	0.0145182	0.406253	1.33	2.04	1.51	0.34	0.11	0.27	1.62667	0.24	-2.76081	2.9e-06	0.00152995
c81850_g1	Danio rerio L-threonine dehydrogenase (tdh), mRNA	L-threonine 3-dehydrogenase, mitochondrial [Danio rerio]	RecName: Full=L-threonine 3-dehydrogenase, mitochondrial;^Eukaryota; Metazoa; Chordata; Craniata; Vertebrata; Euteleostomi; Mammalia; Eutheria; Laurasiatheria; Cetartiodactyla; Ruminantia; Pecora; Bovidae; Bovinae; Bos	RecName: Full=L-threonine 3-dehydrogenase, mitochondrial;^Eukaryota; Metazoa; Chordata; Craniata; Vertebrata; Euteleostomi; Mammalia; Eutheria; Laurasiatheria; Cetartiodactyla; Ruminantia; Pecora; Bovidae; Bovinae; Bos	RmlD substrate binding domain	Nucleoside-diphosphate-sugar epimerases	GO:0019518|L-threonine catabolic process to glycine	GO:0050662|coenzyme binding;GO:0008743|L-threonine 3-dehydrogenase activity;GO:0000166|nucleotide binding	GO:0005739|mitochondrion	K15789|TDH; threonine 3-dehydrogenase [EC:1.1.1.103]	map00260|Glycine, serine and threonine metabolism	43.52	47.02	42.8	35.02	34.68	39.44	44.4467	36.38	-0.28893	0.255079	1	10.84	16.09	8.01	2.91	3.4	5.62	11.6467	3.97667	-1.55029	0.00147457	0.126318	40.3	64.86	21.52	11.87	14.73	11.06	42.2267	12.5533	-1.75008	1.41e-05	0.00446794
c90749_g1	Danio rerio laminin, beta 1a (lamb1a), mRNA	laminin subunit beta-1 precursor [Danio rerio]	RecName: Full=Laminin subunit beta-1;^Eukaryota; Metazoa; Chordata; Craniata; Vertebrata; Euteleostomi; Mammalia; Eutheria; Euarchontoglires; Primates; Haplorrhini; Catarrhini; Hominidae; Homo	RecName: Full=Laminin subunit beta-1;^Eukaryota; Metazoa; Chordata; Craniata; Vertebrata; Euteleostomi; Mammalia; Eutheria; Euarchontoglires; Primates; Haplorrhini; Catarrhini; Hominidae; Homo	Laminin N-terminal (Domain VI)	Protein involved in secondary cell wall biogenesis	GO:0007411|axon guidance;GO:0016477|cell migration;GO:0007566|embryo implantation;GO:0007162|negative regulation of cell adhesion;GO:0042476|odontogenesis;GO:0030335|positive regulation of cell migration;GO:0050679|positive regulation of epithelial cell proliferation;GO:0034446|substrate adhesion-dependent cell spreading	GO:0005201|extracellular matrix structural constituent;GO:0043208|glycosphingolipid binding	GO:0005615|extracellular space;GO:0070062|extracellular vesicular exosome;GO:0005606|laminin-1 complex;GO:0043259|laminin-10 complex;GO:0005607|laminin-2 complex;GO:0043257|laminin-8 complex;GO:0048471|perinuclear region of cytoplasm	K04520|APP; amyloid beta A4 protein`K05636|LAMB1; laminin, beta 1`K05695|PTPRF, LAR; receptor-type tyrosine-protein phosphatase F [EC:3.1.3.48]`K05719|ITGB1; integrin beta 1`K06265|DAG1; dystroglycan 1`K06525|ITGB4; integrin beta 4`K06534|MCAM, CD146; melanoma cell adhesion molecule`K06578|LU; Lutheran blood group glycoprotein`K06788|CXADR, CAR; coxsackievirus and adenovirus receptor	map05010|Alzheimer's disease;map04726|Serotonergic synapse;map05100|Bacterial invasion of epithelial cells;map04151|PI3K-Akt signaling pathway;map05205|Proteoglycans in cancer;map04360|Axon guidance;map05200|Pathways in cancer;map05140|Leishmaniasis;map04520|Adherens junction;map05146|Amoebiasis;map05222|Small cell lung cancer;map05145|Toxoplasmosis;map04670|Leukocyte transendothelial migration;m…	7.69	7.04	7.15	6.44	10.08	8.18	7.29333	8.23333	0.174898	0.606884	1	5.92	5.5	5.93	2.55	3.58	3.22	5.78333	3.11667	-0.891897	0.0457742	0.662766	6.08	7.02	8.82	2.78	2.2	3.43	7.30667	2.80333	-1.38207	0.000292125	0.035789
c84035_g1	Danio rerio transient receptor potential cation channel, subfamily C, member 4a (trpc4a), mRNA	short transient receptor potential channel 4 [Danio rerio]	RecName: Full=Short transient receptor potential channel 4;^Eukaryota; Metazoa; Chordata; Craniata; Vertebrata; Euteleostomi; Mammalia; Eutheria; Laurasiatheria; Cetartiodactyla; Ruminantia; Pecora; Bovidae; Bovinae; Bos	RecName: Full=Short transient receptor potential channel 4;^Eukaryota; Metazoa; Chordata; Craniata; Vertebrata; Euteleostomi; Mammalia; Eutheria; Laurasiatheria; Cetartiodactyla; Ruminantia; Pecora; Bovidae; Bovinae; Bos	Ankyrin repeats (3 copies)	Basic region leucin zipper	GO:0070509|calcium ion import;GO:0014051|gamma-aminobutyric acid secretion	GO:0070679|inositol 1,4,5 trisphosphate binding;GO:0015279|store-operated calcium channel activity	GO:0016323|basolateral plasma membrane;GO:0034704|calcium channel complex;GO:0005901|caveola;GO:0009986|cell surface;GO:0005911|cell-cell junction;GO:0030863|cortical cytoskeleton	K04967|TRPC4; transient receptor potential cation channel subfamily C member 4	.	23.92	9.06	13.36	10.23	10.19	8.38	15.4467	9.6	-0.686189	0.0772889	0.944736	0.41	0	0	0.06	0	0.11	0.136667	0.0566667	-1.27009	0.574457	1	4.78	1.96	0	0.06	0	0	2.24667	0.02	-6.81164	2.3e-05	0.00636542
c83242_g1	PREDICTED: Sorex araneus chymosin-like (LOC101550639), mRNA	Nots protein [Danio rerio]	RecName: Full=Cathepsin E-A;^Eukaryota; Metazoa; Chordata; Craniata; Vertebrata; Euteleostomi; Amphibia; Batrachia; Anura; Pipoidea; Pipidae; Xenopodinae; Xenopus; Xenopus	RecName: Full=Cathepsin E-A;^Eukaryota; Metazoa; Chordata; Craniata; Vertebrata; Euteleostomi; Amphibia; Batrachia; Anura; Pipoidea; Pipidae; Xenopodinae; Xenopus; Xenopus	A1 Propeptide	.	GO:0019886|antigen processing and presentation of exogenous peptide antigen via MHC class II;GO:0006508|proteolysis	GO:0004190|aspartic-type endopeptidase activity	GO:0005768|endosome	K01382|CTSE; cathepsin E [EC:3.4.23.34]	map04142|Lysosome	0.58	2.81	0.78	0.67	2.53	3.1	1.39	2.1	0.595304	0.396159	1	44.53	47.82	55.87	356.39	247.81	186.74	49.4067	263.647	2.41583	2.86e-09	6.3e-06	0	0.74	0.22	2.04	0.39	2.31	0.32	1.58	2.30378	0.0180051	0.442993
c83165_g2	Danio rerio Sec23 homolog B (S. cerevisiae), mRNA (cDNA clone MGC:86871 IMAGE:6903779), complete cds	Sec23 homolog B (S. cerevisiae) [Danio rerio]	RecName: Full=Protein transport protein Sec23A;^Eukaryota; Metazoa; Chordata; Craniata; Vertebrata; Euteleostomi; Archosauria; Dinosauria; Saurischia; Theropoda; Coelurosauria; Aves; Neognathae; Galliformes; Phasianidae; Phasianinae; Gallus	RecName: Full=Protein transport protein Sec23A;^Eukaryota; Metazoa; Chordata; Craniata; Vertebrata; Euteleostomi; Archosauria; Dinosauria; Saurischia; Theropoda; Coelurosauria; Aves; Neognathae; Galliformes; Phasianidae; Phasianinae; Gallus	Sec23/Sec24 zinc finger	Vesicle coat complex COPII, subunit SEC23	GO:0006888|ER to Golgi vesicle-mediated transport;GO:0006886|intracellular protein transport	GO:0008270|zinc ion binding	GO:0030127|COPII vesicle coat;GO:0000139|Golgi membrane;GO:0048471|perinuclear region of cytoplasm;GO:0030868|smooth endoplasmic reticulum membrane	K14006|SEC23; protein transport protein SEC23	map04141|Protein processing in endoplasmic reticulum	48.39	42.41	43.13	32.91	39.15	32.57	44.6433	34.8767	-0.356183	0.168088	1	77.8	80.26	93.25	29.2	42.5	37.77	83.77	36.49	-1.19893	0.00141518	0.123067	14.36	9.78	8.35	4.03	5.01	2.83	10.83	3.95667	-1.45268	0.000221994	0.0295769
c87043_g1	Cyprinus carpio creatine kinase M3-CK mRNA, complete cds	PREDICTED: creatine kinase M-type-like, partial [Xiphophorus maculatus]	RecName: Full=Creatine kinase M-type;^Eukaryota; Metazoa; Chordata; Craniata; Vertebrata; Euteleostomi; Mammalia; Eutheria; Euarchontoglires; Glires; Rodentia; Sciurognathi; Muroidea; Muridae; Murinae; Rattus	RecName: Full=Creatine kinase M-type;^Eukaryota; Metazoa; Chordata; Craniata; Vertebrata; Euteleostomi; Mammalia; Eutheria; Euarchontoglires; Glires; Rodentia; Sciurognathi; Muroidea; Muridae; Murinae; Rattus	ATP:guanido phosphotransferase, C-terminal catalytic domain	Arginine kinase	GO:0046314|phosphocreatine biosynthetic process	GO:0005524|ATP binding;GO:0004111|creatine kinase activity	GO:0005737|cytoplasm	K00933|E2.7.3.2; creatine kinase [EC:2.7.3.2]	map01100|Metabolic pathways;map00330|Arginine and proline metabolism	27.5	165.53	26.72	15.31	16.03	12.39	73.25	14.5767	-2.32917	5.36e-05	0.0228301	20.08	15.39	12.88	8.97	5.08	13.67	16.1167	9.24	-0.802589	0.0881508	0.83299	4780.95	4317.13	4463.46	5190.43	4770.65	3621.63	4520.51	4527.57	0.00225034	0.993692	1
c88428_g1	Hypophthalmichthys molitrix microsatellite HysdE94-1 sequence	unnamed protein product [Oncorhynchus mykiss]	RecName: Full=Pyruvate carboxylase, mitochondrial;^Eukaryota; Metazoa; Chordata; Craniata; Vertebrata; Euteleostomi; Mammalia; Eutheria; Euarchontoglires; Glires; Rodentia; Sciurognathi; Muroidea; Muridae; Murinae; Rattus	RecName: Full=Pyruvate carboxylase, mitochondrial;^Eukaryota; Metazoa; Chordata; Craniata; Vertebrata; Euteleostomi; Mammalia; Eutheria; Laurasiatheria; Cetartiodactyla; Ruminantia; Pecora; Bovidae; Bovinae; Bos	Conserved carboxylase domain	Pyruvate carboxylase	GO:0006094|gluconeogenesis;GO:0006629|lipid metabolic process	GO:0005524|ATP binding;GO:0004075|biotin carboxylase activity;GO:0046872|metal ion binding;GO:0004736|pyruvate carboxylase activity	GO:0005743|mitochondrial inner membrane;GO:0005759|mitochondrial matrix	K01958|PC, pyc; pyruvate carboxylase [EC:6.4.1.1]	map00620|Pyruvate metabolism;map01200|Carbon metabolism;map00020|Citrate cycle (TCA cycle);map01230|Biosynthesis of amino acids;map00720|Carbon fixation pathways in prokaryotes;map01100|Metabolic pathways;map01120|Microbial metabolism in diverse environments	183.71	190	208.06	180.4	159.05	145.27	193.923	161.573	-0.263297	0.253377	1	80.25	65.1	65.8	24.77	31.09	24.45	70.3833	26.77	-1.39462	0.000202507	0.0372928	12.8	8.98	12.24	5.65	5.31	2.99	11.34	4.65	-1.28612	0.000804194	0.0680697
c66605_g1	PREDICTED: Danio rerio sclerostin (sost), mRNA	sclerostin [Carassius auratus]	RecName: Full=Sclerostin;^Eukaryota; Metazoa; Chordata; Craniata; Vertebrata; Euteleostomi; Mammalia; Eutheria; Euarchontoglires; Glires; Rodentia; Sciurognathi; Muroidea; Muridae; Murinae; Rattus	RecName: Full=Sclerostin;^Eukaryota; Metazoa; Chordata; Craniata; Vertebrata; Euteleostomi; Mammalia; Eutheria; Euarchontoglires; Glires; Rodentia; Sciurognathi; Muroidea; Muridae; Murinae; Rattus	Sclerostin (SOST)	Sclerosteosis protein	GO:0071374|cellular response to parathyroid hormone stimulus;GO:0030514|negative regulation of BMP signaling pathway;GO:0090090|negative regulation of canonical Wnt receptor signaling pathway;GO:0031333|negative regulation of protein complex assembly;GO:2000054|negative regulation of Wnt receptor signaling pathway involved in dorsal/ventral axis specification;GO:0001503|ossification;GO:0045893|po…	GO:0008201|heparin binding	GO:0031012|extracellular matrix;GO:0005615|extracellular space;GO:0005794|Golgi apparatus	K16834|SOST; sclerostin	map04310|Wnt signaling pathway	7.57	7.85	7.37	10.79	12.07	11.29	7.59667	11.3833	0.583485	0.064095	0.902401	2.44	1.31	1.62	1.99	1.73	2.29	1.79	2.00333	0.162443	0.753692	1	9.75	10.04	6.27	3.64	2.59	2.25	8.68667	2.82667	-1.6197	3.77e-05	0.00867684
c85972_g1	Cyprinus carpio muscle-specific heat shock protein Hsc70-1 mRNA, partial cds	uncharacterized protein LOC393586 [Danio rerio]	RecName: Full=Heat shock cognate 71 kDa protein;^Eukaryota; Metazoa; Chordata; Craniata; Vertebrata; Euteleostomi; Mammalia; Eutheria; Euarchontoglires; Glires; Rodentia; Sciurognathi; Muroidea; Muridae; Murinae; Rattus	RecName: Full=Heat shock cognate 71 kDa protein;^Eukaryota; Metazoa; Chordata; Craniata; Vertebrata; Euteleostomi; Mammalia; Eutheria; Euarchontoglires; Glires; Rodentia; Sciurognathi; Muroidea; Muridae; Murinae; Rattus	Hsp70 protein	Molecular chaperone	GO:0051085|chaperone mediated protein folding requiring cofactor;GO:0006397|mRNA processing;GO:0045892|negative regulation of transcription, DNA-dependent;GO:0051726|regulation of cell cycle;GO:0006950|response to stress;GO:0008380|RNA splicing;GO:0006351|transcription, DNA-dependent	GO:0043531|ADP binding;GO:0005524|ATP binding;GO:0042623|ATPase activity, coupled;GO:0051082|unfolded protein binding	GO:0009986|cell surface;GO:0005829|cytosol;GO:0070062|extracellular vesicular exosome;GO:0042470|melanosome;GO:0043005|neuron projection;GO:0043025|neuronal cell body;GO:0005730|nucleolus;GO:0000974|Prp19 complex;GO:0030529|ribonucleoprotein complex;GO:0005681|spliceosomal complex;GO:0008021|synaptic vesicle	K03283|HSPA1_8; heat shock 70kDa protein 1/8`K06758|CHL1; L1 cell adhesion molecule like protein	map04915|Estrogen signaling pathway;map04141|Protein processing in endoplasmic reticulum;map04144|Endocytosis;map03040|Spliceosome;map04010|MAPK signaling pathway;map05134|Legionellosis;map05164|Influenza A;map05162|Measles;map05145|Toxoplasmosis;map04612|Antigen processing and presentation;map05169|Epstein-Barr virus infection;map04915|Estrogen signaling pathway;map04141|Protein processing in en…	36.65	46.64	39.64	86.11	84.59	111.95	40.9767	94.2167	1.20118	2.64e-06	0.00255771	2.56	6.43	3.47	5.84	6.09	5.51	4.15333	5.81333	0.485096	0.321457	1	192.4	204.94	304.28	416.39	386.03	226.08	233.873	342.833	0.55178	0.0988977	0.931725
c83193_g2	PREDICTED: Poecilia formosa C-type mannose receptor 2-like (LOC103129286), mRNA	PREDICTED: uncharacterized protein LOC797092 isoform X2 [Danio rerio]	RecName: Full=C-type mannose receptor 2;^Eukaryota; Metazoa; Chordata; Craniata; Vertebrata; Euteleostomi; Mammalia; Eutheria; Euarchontoglires; Primates; Haplorrhini; Catarrhini; Hominidae; Homo`sp|Q9UBG0|MRC2_HUMAN	RecName: Full=Aggrecan core protein;^Eukaryota; Metazoa; Chordata; Craniata; Vertebrata; Euteleostomi; Mammalia; Eutheria; Laurasiatheria; Cetartiodactyla; Ruminantia; Pecora; Bovidae; Bovinae; Bos	Lectin C-type domain	Calcium ion binding protein	GO:0007155|cell adhesion	GO:0005509|calcium ion binding;GO:0030246|carbohydrate binding;GO:0005540|hyaluronic acid binding	GO:0005578|proteinaceous extracellular matrix	K06560|MRC; mannose receptor, C type	map04145|Phagosome;map05152|Tuberculosis	2.42	4.45	3.13	0.75	0.88	0.55	3.33333	0.726667	-2.1976	1.01e-05	0.00696116	0	0	0.03	0	0	0	0.01	0.001	-3.32193	1	1	18.11	33.25	27.87	10.99	0.44	7.49	26.41	6.30667	-2.06613	0.00422759	0.193465
c78467_g1	Rattus norvegicus voltage-gated sodium channel variant rPN4a mRNA, complete cds	sodium channel protein type 2 subunit alpha-like [Scleropages formosus]	RecName: Full=Sodium channel protein type 2 subunit alpha;^Eukaryota; Metazoa; Chordata; Craniata; Vertebrata; Euteleostomi; Mammalia; Eutheria; Euarchontoglires; Glires; Rodentia; Sciurognathi; Muroidea; Muridae; Murinae; Rattus	RecName: Full=Sodium channel protein type 2 subunit alpha;^Eukaryota; Metazoa; Chordata; Craniata; Vertebrata; Euteleostomi; Mammalia; Eutheria; Euarchontoglires; Glires; Rodentia; Sciurognathi; Muroidea; Muridae; Murinae; Rattus	IQ calmodulin-binding motif	Kef-type K+ transport systems, predicted NAD-binding component	GO:0042552|myelination	GO:0031402|sodium ion binding;GO:0005248|voltage-gated sodium channel activity	GO:0043194|axon initial segment;GO:0033268|node of Ranvier;GO:0001518|voltage-gated sodium channel complex	K04834|SCN2A; voltage-gated sodium channel type II alpha	map04742|Taste transduction	3.79	0.51	1.36	0.38	1.25	0.38	1.88667	0.67	-1.49361	0.0515793	0.855201	0.06	0.09	0	0	0.06	0	0.05	0.02	-1.32193	0.695252	1	0.61	0.64	0	0	0	0	0.416667	0.001	-8.70275	0.000477127	0.0492778
c54587_g1	PREDICTED: Macaca fascicularis 60S ribosomal protein L17-like (LOC102128739), mRNA	PREDICTED: 60S ribosomal protein L17 isoform X1 [Cercocebus atys]	RecName: Full=60S ribosomal protein L17;^Eukaryota; Metazoa; Chordata; Craniata; Vertebrata; Euteleostomi; Mammalia; Eutheria; Euarchontoglires; Primates; Haplorrhini; Catarrhini; Hominidae; Homo	RecName: Full=60S ribosomal protein L17;^Eukaryota; Metazoa; Chordata; Craniata; Vertebrata; Euteleostomi; Mammalia; Eutheria; Euarchontoglires; Primates; Haplorrhini; Catarrhini; Hominidae; Homo	Ribosomal protein L22p/L17e	Ribosomal protein L22	GO:0000184|nuclear-transcribed mRNA catabolic process, nonsense-mediated decay;GO:0006614|SRP-dependent cotranslational protein targeting to membrane;GO:0006414|translational elongation;GO:0006413|translational initiation;GO:0006415|translational termination;GO:0019083|viral transcription	GO:0003735|structural constituent of ribosome	GO:0022625|cytosolic large ribosomal subunit	K02880|RP-L17e, RPL17; large subunit ribosomal protein L17e	map03010|Ribosome	0.41	0.97	0.72	0	0.09	0.11	0.7	0.0666667	-3.39232	0.000171568	0.0488698	0.12	0.52	0.17	0.22	0.12	0.27	0.27	0.203333	-0.409113	0.695038	1	0.11	0.26	0.19	0.2	0.19	0	0.186667	0.13	-0.521953	0.62435	1
c80018_g1	Danio rerio glycine amidinotransferase (L-arginine:glycine amidinotransferase) (gatm), mRNA	glycine amidinotransferase, mitochondrial [Danio rerio]	RecName: Full=Glycine amidinotransferase, mitochondrial;^Eukaryota; Metazoa; Chordata; Craniata; Vertebrata; Euteleostomi; Actinopterygii; Neopterygii; Teleostei; Ostariophysi; Cypriniformes; Cyprinidae; Danio	RecName: Full=Glycine amidinotransferase, mitochondrial;^Eukaryota; Metazoa; Chordata; Craniata; Vertebrata; Euteleostomi; Actinopterygii; Neopterygii; Teleostei; Ostariophysi; Cypriniformes; Cyprinidae; Danio	Amidinotransferase	N-Dimethylarginine dimethylaminohydrolase	GO:0006601|creatine biosynthetic process	GO:0015068|glycine amidinotransferase activity;GO:0016813|hydrolase activity, acting on carbon-nitrogen (but not peptide) bonds, in linear amidines	GO:0005743|mitochondrial inner membrane	K00613|GATM; glycine amidinotransferase [EC:2.1.4.1]	map00260|Glycine, serine and threonine metabolism;map01100|Metabolic pathways;map00330|Arginine and proline metabolism	12.64	18.18	10.23	19.4	20.81	25.82	13.6833	22.01	0.685739	0.0367715	0.775688	79.54	38.63	98	46.75	96.16	32.28	72.0567	58.3967	-0.303246	0.536606	1	407.61	309.86	458.79	113.68	116.43	52.63	392.087	94.2467	-2.05666	1.68e-08	2.37e-05
c71368_g1	Danio rerio transglutaminase 2, C polypeptide A (tgm2a), mRNA	transglutaminase 2 [Danio rerio]	RecName: Full=Protein-glutamine gamma-glutamyltransferase 2;^Eukaryota; Metazoa; Chordata; Craniata; Vertebrata; Euteleostomi; Mammalia; Eutheria; Euarchontoglires; Primates; Haplorrhini; Catarrhini; Hominidae; Homo	RecName: Full=Protein-glutamine gamma-glutamyltransferase 2;^Eukaryota; Metazoa; Chordata; Craniata; Vertebrata; Euteleostomi; Mammalia; Eutheria; Euarchontoglires; Primates; Haplorrhini; Catarrhini; Hominidae; Homo	Transglutaminase-like superfamily	Protein-Glutamine-Gamma-Glutamyltransferase	GO:0043277|apoptotic cell clearance;GO:0001974|blood vessel remodeling;GO:0060445|branching involved in salivary gland morphogenesis;GO:0051482|elevation of cytosolic calcium ion concentration involved in phospholipase C-activating G-protein coupled signaling pathway;GO:0006917|induction of apoptosis;GO:0018153|isopeptide cross-linking via N6-(L-isoglutamyl)-L-lysine;GO:0045785|positive regulatio…	GO:0005525|GTP binding;GO:0046872|metal ion binding;GO:0003810|protein-glutamine gamma-glutamyltransferase activity	GO:0005739|mitochondrion;GO:0005886|plasma membrane	K05625|TGM2; transglutaminase 2 [EC:2.3.2.13]`K05719|ITGB1; integrin beta 1	map05100|Bacterial invasion of epithelial cells;map04151|PI3K-Akt signaling pathway;map05205|Proteoglycans in cancer;map04360|Axon guidance;map05200|Pathways in cancer;map05140|Leishmaniasis;map05222|Small cell lung cancer;map05145|Toxoplasmosis;map05016|Huntington's disease;map04670|Leukocyte transendothelial migration;map04611|Platelet activation;map04514|Cell adhesion molecules (CAMs);map04145…	0.06	0.11	0.19	0	0.06	0.05	0.12	0.0366667	-1.71049	0.239549	1	0	0	0	0	0.24	0.05	0.001	0.0966667	6.59495	0.0912577	0.841591	4.67	1.35	2.41	0.17	0.17	0.11	2.81	0.15	-4.22754	1.84e-10	5.18e-07
c80847_g3	Danio rerio slow myosin heavy chain 3 (smyhc3), mRNA	PREDICTED: myosin-7-like [Lepisosteus oculatus]	RecName: Full=Myosin-7;^Eukaryota; Metazoa; Chordata; Craniata; Vertebrata; Euteleostomi; Mammalia; Eutheria; Euarchontoglires; Primates; Haplorrhini; Catarrhini; Hominidae; Homo	RecName: Full=Myosin-7;^Eukaryota; Metazoa; Chordata; Craniata; Vertebrata; Euteleostomi; Mammalia; Eutheria; Euarchontoglires; Primates; Haplorrhini; Catarrhini; Hominidae; Homo	Myosin head (motor domain)	Myosin heavy chain	GO:0007512|adult heart development;GO:0030049|muscle filament sliding;GO:0002027|regulation of heart rate;GO:0000302|response to reactive oxygen species;GO:0055010|ventricular cardiac muscle tissue morphogenesis	GO:0030898|actin-dependent ATPase activity;GO:0005524|ATP binding;GO:0000146|microfilament motor activity;GO:0008307|structural constituent of muscle	GO:0005925|focal adhesion;GO:0005859|muscle myosin complex;GO:0032982|myosin filament;GO:0005730|nucleolus;GO:0030017|sarcomere;GO:0001725|stress fiber;GO:0030018|Z disc	K17751|MYH6_7; myosin heavy chain 6/7	map04530|Tight junction;map04260|Cardiac muscle contraction;map04261|Adrenergic signaling in cardiomyocytes;map05416|Viral myocarditis;map04921|Oxytocin signaling pathway;map04270|Vascular smooth muscle contraction	0.12	0.7	0.17	0.49	0.06	0.49	0.33	0.346667	0.0710831	0.96594	1	0	0.06	0	0.11	0.12	0.14	0.02	0.123333	2.62449	0.105017	0.874741	17.69	28.14	22.37	77.81	44.82	41	22.7333	54.5433	1.26259	0.000344877	0.0397523
c77172_g1	Danio rerio nicotinamide nucleotide adenylyltransferase 2 (nmnat2), mRNA	nicotinamide/nicotinic acid mononucleotide adenylyltransferase 2 [Danio rerio]	RecName: Full=Nicotinamide mononucleotide adenylyltransferase 2;^Eukaryota; Metazoa; Chordata; Craniata; Vertebrata; Euteleostomi; Actinopterygii; Neopterygii; Teleostei; Ostariophysi; Cypriniformes; Cyprinidae; Danio	RecName: Full=Nicotinamide mononucleotide adenylyltransferase 2;^Eukaryota; Metazoa; Chordata; Craniata; Vertebrata; Euteleostomi; Actinopterygii; Neopterygii; Teleostei; Ostariophysi; Cypriniformes; Cyprinidae; Danio	Cytidylyltransferase	Nicotinic acid mononucleotide adenylyltransferase	GO:0009435|NAD biosynthetic process	GO:0005524|ATP binding;GO:0000309|nicotinamide-nucleotide adenylyltransferase activity;GO:0004515|nicotinate-nucleotide adenylyltransferase activity	GO:0005794|Golgi apparatus	K06210|NMNAT; nicotinamide mononucleotide adenylyltransferase [EC:2.7.7.1 2.7.7.18]	map00760|Nicotinate and nicotinamide metabolism;map01100|Metabolic pathways	161.45	152.85	161.35	159.49	162.67	180.83	158.55	167.663	0.0806293	0.72099	1	0.94	1.05	0.29	1.22	0.96	0.35	0.76	0.843333	0.150104	0.84728	1	5.08	1.91	0.16	0.28	0.17	0.16	2.38333	0.203333	-3.55106	0.00014003	0.0222273
c85021_g2	Danio rerio ANKH inorganic pyrophosphate transport regulator a (ankha), mRNA	progressive ankylosis-like protein [Danio rerio]	RecName: Full=Progressive ankylosis protein homolog B;^Eukaryota; Metazoa; Chordata; Craniata; Vertebrata; Euteleostomi; Actinopterygii; Neopterygii; Teleostei; Ostariophysi; Cypriniformes; Cyprinidae; Danio	RecName: Full=Progressive ankylosis protein homolog B;^Eukaryota; Metazoa; Chordata; Craniata; Vertebrata; Euteleostomi; Actinopterygii; Neopterygii; Teleostei; Ostariophysi; Cypriniformes; Cyprinidae; Danio	Progressive ankylosis protein (ANKH)	Ankylosis, progressive homolog (mouse) protein	GO:0030500|regulation of bone mineralization	GO:0015114|phosphate ion transmembrane transporter activity	GO:0005887|integral to plasma membrane	.	.	5.71	7.15	7.51	6.58	6.49	7.2	6.79	6.75667	-0.00709989	0.985636	1	2.39	0.47	1.3	0.25	0.3	0.03	1.38667	0.193333	-2.84246	0.00127956	0.115602	64.63	59.06	58.73	24.34	18.12	21.51	60.8067	21.3233	-1.5118	3.62e-07	0.000295834
c76338_g1	Danio rerio serpin peptidase inhibitor-like (LOC564060), mRNA	PREDICTED: uncharacterized protein LOC791587 isoform X1 [Danio rerio]	RecName: Full=Alpha-1-antiproteinase 2;^Eukaryota; Metazoa; Chordata; Craniata; Vertebrata; Euteleostomi; Mammalia; Eutheria; Laurasiatheria; Perissodactyla; Equidae; Equus	RecName: Full=Alpha-1-antiproteinase 2;^Eukaryota; Metazoa; Chordata; Craniata; Vertebrata; Euteleostomi; Mammalia; Eutheria; Laurasiatheria; Perissodactyla; Equidae; Equus	Serpin (serine protease inhibitor)	Serine protease inhibitor	GO:0006953|acute-phase response	GO:0004867|serine-type endopeptidase inhibitor activity	GO:0005576|extracellular region	K04525|SERPINA; serpin peptidase inhibitor, clade A	.	1.25	3.35	1.36	0.81	0.85	0.25	1.98667	0.636667	-1.64174	0.0105213	0.478837	981.33	1356.2	1220	993.49	1105.58	1161.08	1185.84	1086.72	-0.125938	0.724435	1	0.64	0.48	1.1	2.47	6.66	2.14	0.74	3.75667	2.34386	3.88e-05	0.00887005
c82916_g1	Danio rerio cDNA clone IMAGE:6321916	PREDICTED: dynamin 1a isoform X1 [Danio rerio]	RecName: Full=Dynamin-1;^Eukaryota; Metazoa; Chordata; Craniata; Vertebrata; Euteleostomi; Mammalia; Eutheria; Euarchontoglires; Primates; Haplorrhini; Catarrhini; Hominidae; Homo	RecName: Full=Dynamin-1;^Eukaryota; Metazoa; Chordata; Craniata; Vertebrata; Euteleostomi; Mammalia; Eutheria; Euarchontoglires; Primates; Haplorrhini; Catarrhini; Hominidae; Homo	Dynamin family	Predicted GTPases (dynamin-related)	GO:0007032|endosome organization;GO:0006898|receptor-mediated endocytosis	GO:0005525|GTP binding;GO:0003924|GTPase activity;GO:0005543|phospholipid binding	GO:0030117|membrane coat;GO:0005874|microtubule	K01528|DNM; dynamin GTPase [EC:3.6.5.5]	map04721|Synaptic vesicle cycle;map04961|Endocrine and other factor-regulated calcium reabsorption;map04144|Endocytosis;map05100|Bacterial invasion of epithelial cells	190.18	112.84	218.23	163.29	178.21	149.3	173.75	163.6	-0.0868402	0.753784	1	0.15	0.44	0.38	1.11	0.36	0.27	0.323333	0.58	0.843031	0.296754	1	2.39	1.35	0.22	0	0.19	0.16	1.32	0.116667	-3.50007	0.000389071	0.0429879
c86180_g1	Danio rerio insulin-like growth factor 2 mRNA binding protein 1 (igf2bp1), mRNA	PREDICTED: insulin-like growth factor 2 mRNA-binding protein 1 isoform X1 [Danio rerio]	RecName: Full=Insulin-like growth factor 2 mRNA-binding protein 1;^Eukaryota; Metazoa; Chordata; Craniata; Vertebrata; Euteleostomi; Actinopterygii; Neopterygii; Teleostei; Ostariophysi; Cypriniformes; Cyprinidae; Danio	RecName: Full=Insulin-like growth factor 2 mRNA-binding protein 1;^Eukaryota; Metazoa; Chordata; Craniata; Vertebrata; Euteleostomi; Actinopterygii; Neopterygii; Teleostei; Ostariophysi; Cypriniformes; Cyprinidae; Danio	RNA recognition motif. (a.k.a. RRM, RBD, or RNP domain)	Thioesterase superfamily	GO:0006417|regulation of translation	GO:0003730|mRNA 3'-UTR binding;GO:0000166|nucleotide binding	GO:0070937|CRD-mediated mRNA stability complex;GO:0005634|nucleus	K17391|IGF2BP1; insulin-like growth factor 2 mRNA-binding protein 1	map05206|MicroRNAs in cancer	1.69	1.65	1.83	0.99	1.11	0.49	1.72333	0.863333	-0.997212	0.0559174	0.878972	0.68	0.93	0.23	0.14	0.21	0.11	0.613333	0.153333	-2	0.0205097	0.473599	0.58	0.9	0.74	0	0.06	0.11	0.74	0.0566667	-3.70695	9.42e-06	0.00338046
c69808_g1	PREDICTED: Astyanax mexicanus IQ motif containing GTPase activating protein 3 (iqgap3), mRNA	IQ motif containing GTPase activating protein 3 [Danio rerio]	RecName: Full=Ras GTPase-activating-like protein IQGAP1;^Eukaryota; Metazoa; Chordata; Craniata; Vertebrata; Euteleostomi; Mammalia; Eutheria; Euarchontoglires; Primates; Haplorrhini; Catarrhini; Hominidae; Homo	RecName: Full=Ras GTPase-activating-like protein IQGAP1;^Eukaryota; Metazoa; Chordata; Craniata; Vertebrata; Euteleostomi; Mammalia; Eutheria; Euarchontoglires; Primates; Haplorrhini; Catarrhini; Hominidae; Homo	IQ calmodulin-binding motif	Protein involved in regulation of cellular morphogenesis/cytokinesis	GO:0071277|cellular response to calcium ion;GO:0006112|energy reserve metabolic process;GO:0072015|glomerular visceral epithelial cell development;GO:0035305|negative regulation of dephosphorylation;GO:0045860|positive regulation of protein kinase activity;GO:0032320|positive regulation of Ras GTPase activity;GO:0001817|regulation of cytokine production;GO:0050796|regulation of insulin secretion;…	GO:0005509|calcium ion binding;GO:0005516|calmodulin binding;GO:0005096|GTPase activator activity;GO:0005095|GTPase inhibitor activity;GO:0005099|Ras GTPase activator activity	GO:0005884|actin filament;GO:0031252|cell leading edge;GO:0005737|cytoplasm;GO:0016328|lateral plasma membrane;GO:0005874|microtubule;GO:0030496|midbody;GO:0043005|neuron projection;GO:0005634|nucleus;GO:0005886|plasma membrane;GO:0030529|ribonucleoprotein complex;GO:0036057|slit diaphragm	K16848|IQGAP1; Ras GTPase-activating-like protein IQGAP1	map05205|Proteoglycans in cancer;map04520|Adherens junction;map04810|Regulation of actin cytoskeleton	3.87	2.08	2.13	1.16	1.14	1.1	2.69333	1.13333	-1.24882	0.00954138	0.459388	1.5	1.98	1.91	0.25	0.18	0.11	1.79667	0.18	-3.31925	9.21e-07	0.000779522	0.81	1.35	1.48	0.28	0.44	0.11	1.21333	0.276667	-2.13276	0.000828984	0.0691299
c79739_g1	Danio rerio hydroxyacyl-CoA dehydrogenase/3-ketoacyl-CoA thiolase/enoyl-CoA hydratase (trifunctional protein), beta subunit (hadhb), mRNA	trifunctional enzyme subunit beta, mitochondrial [Danio rerio]	RecName: Full=Trifunctional enzyme subunit beta, mitochondrial;^Eukaryota; Metazoa; Chordata; Craniata; Vertebrata; Euteleostomi; Mammalia; Eutheria; Laurasiatheria; Cetartiodactyla; Ruminantia; Pecora; Bovidae; Bovinae; Bos	RecName: Full=Trifunctional enzyme subunit beta, mitochondrial;^Eukaryota; Metazoa; Chordata; Craniata; Vertebrata; Euteleostomi; Mammalia; Eutheria; Laurasiatheria; Cetartiodactyla; Ruminantia; Pecora; Bovidae; Bovinae; Bos	Thiolase, N-terminal domain	Acetyl-CoA acetyltransferase	GO:0006635|fatty acid beta-oxidation	GO:0003988|acetyl-CoA C-acyltransferase activity;GO:0016509|long-chain-3-hydroxyacyl-CoA dehydrogenase activity	GO:0005783|endoplasmic reticulum;GO:0005743|mitochondrial inner membrane;GO:0042645|mitochondrial nucleoid;GO:0005741|mitochondrial outer membrane	K07509|HADHB; acetyl-CoA acyltransferase [EC:2.3.1.16]	map00280|Valine, leucine and isoleucine degradation;map01212|Fatty acid metabolism;map00071|Fatty acid degradation;map00062|Fatty acid elongation;map01110|Biosynthesis of secondary metabolites;map01100|Metabolic pathways;map01130|Biosynthesis of antibiotics	107.44	127.22	101.84	117.08	114.95	129.28	112.167	120.437	0.102631	0.661455	1	106.84	169.39	119.12	158.42	160.4	159.37	131.783	159.397	0.274454	0.457331	1	141.43	168.19	109.28	277.12	293.96	302.2	139.633	291.093	1.05984	0.000313819	0.0373242
c80721_g2	Danio rerio syntaxin binding protein 1a (stxbp1a), mRNA	PREDICTED: syntaxin-binding protein 1 isoform X1 [Danio rerio]	RecName: Full=Syntaxin-binding protein 1;^Eukaryota; Metazoa; Chordata; Craniata; Vertebrata; Euteleostomi; Mammalia; Eutheria; Euarchontoglires; Glires; Rodentia; Sciurognathi; Muroidea; Muridae; Murinae; Rattus	RecName: Full=Syntaxin-binding protein 1;^Eukaryota; Metazoa; Chordata; Craniata; Vertebrata; Euteleostomi; Mammalia; Eutheria; Euarchontoglires; Glires; Rodentia; Sciurognathi; Muroidea; Muridae; Murinae; Rattus	Sec1 family	Proteins involved in synaptic transmission and general secretion, Sec1 family	GO:0050821|protein stabilization;GO:0015031|protein transport;GO:0010807|regulation of synaptic vesicle priming;GO:0006904|vesicle docking involved in exocytosis	GO:0019904|protein domain specific binding;GO:0047485|protein N-terminus binding;GO:0017075|syntaxin-1 binding	GO:0005829|cytosol;GO:0005886|plasma membrane;GO:0043234|protein complex	K15292|STXBP1, MUNC18-1; syntaxin-binding protein 1	map04721|Synaptic vesicle cycle	864.91	705.81	914.96	734.64	722.88	742.01	828.56	733.177	-0.176445	0.440224	1	1.06	1.05	0.93	0.83	2.36	0.44	1.01333	1.21	0.255898	0.727401	1	14.94	7.02	1.1	0.62	1.49	0.77	7.68667	0.96	-3.00125	5.43e-05	0.0111456
c86042_g1	Danio rerio hydroxyacyl-Coenzyme A dehydrogenase/3-ketoacyl-Coenzyme A thiolase/enoyl-Coenzyme A hydratase, alpha subunit, mRNA (cDNA clone IMAGE:7418392), partial cds	Hadha protein [Danio rerio]	RecName: Full=Trifunctional enzyme subunit alpha, mitochondrial;^Eukaryota; Metazoa; Chordata; Craniata; Vertebrata; Euteleostomi; Mammalia; Eutheria; Euarchontoglires; Glires; Rodentia; Sciurognathi; Muroidea; Muridae; Murinae; Rattus	RecName: Full=Trifunctional enzyme subunit alpha, mitochondrial;^Eukaryota; Metazoa; Chordata; Craniata; Vertebrata; Euteleostomi; Mammalia; Eutheria; Euarchontoglires; Glires; Rodentia; Sciurognathi; Muroidea; Muridae; Murinae; Mus; Mus	Enoyl-CoA hydratase/isomerase family	3-hydroxyacyl-CoA dehydrogenase	GO:0006635|fatty acid beta-oxidation;GO:0042493|response to drug;GO:0032868|response to insulin stimulus	GO:0003857|3-hydroxyacyl-CoA dehydrogenase activity;GO:0003988|acetyl-CoA C-acyltransferase activity;GO:0004300|enoyl-CoA hydratase activity;GO:0000062|fatty-acyl-CoA binding;GO:0016509|long-chain-3-hydroxyacyl-CoA dehydrogenase activity;GO:0016508|long-chain-enoyl-CoA hydratase activity;GO:0051287|NAD binding	GO:0016507|mitochondrial fatty acid beta-oxidation multienzyme complex;GO:0005743|mitochondrial inner membrane;GO:0042645|mitochondrial nucleoid;GO:0005730|nucleolus	K07515|HADHA; enoyl-CoA hydratase / long-chain 3-hydroxyacyl-CoA dehydrogenase [EC:4.2.1.17 1.1.1.211]	map00930|Caprolactam degradation;map00310|Lysine degradation;map00280|Valine, leucine and isoleucine degradation;map00380|Tryptophan metabolism;map01212|Fatty acid metabolism;map00650|Butanoate metabolism;map00627|Aminobenzoate degradation;map00640|Propanoate metabolism;map00071|Fatty acid degradation;map00410|beta-Alanine metabolism;map00062|Fatty acid elongation;map01110|Biosynthesis of seconda…	3.53	6.58	2.69	8.06	5.81	9.26	4.26667	7.71	0.853621	0.0425448	0.814891	32.83	39.82	32.55	48.52	52.74	56.98	35.0667	52.7467	0.58898	0.109128	0.885287	12.47	23.69	12.6	38.06	46.56	47.17	16.2533	43.93	1.43447	3.96e-05	0.00897528
c81192_g1	Danio rerio coagulation factor XIII, A1 polypeptide a, tandem duplicate 1 (f13a1a.1), mRNA	PREDICTED: coagulation factor XIII A chain-like isoform X1 [Danio rerio]	RecName: Full=Coagulation factor XIII A chain;^Eukaryota; Metazoa; Chordata; Craniata; Vertebrata; Euteleostomi; Mammalia; Eutheria; Euarchontoglires; Glires; Rodentia; Sciurognathi; Muroidea; Muridae; Murinae; Mus; Mus	RecName: Full=Coagulation factor XIII A chain;^Eukaryota; Metazoa; Chordata; Craniata; Vertebrata; Euteleostomi; Mammalia; Eutheria; Euarchontoglires; Glires; Rodentia; Sciurognathi; Muroidea; Muridae; Murinae; Mus; Mus	Transglutaminase family	Protein-Glutamine-Gamma-Glutamyltransferase	GO:0007596|blood coagulation;GO:0018149|peptide cross-linking	GO:0046872|metal ion binding;GO:0003810|protein-glutamine gamma-glutamyltransferase activity	GO:0005737|cytoplasm;GO:0005576|extracellular region	K03917|F13A1; coagulation factor XIII A1 polypeptide [EC:2.3.2.13]`K05719|ITGB1; integrin beta 1	map05100|Bacterial invasion of epithelial cells;map04151|PI3K-Akt signaling pathway;map05205|Proteoglycans in cancer;map04360|Axon guidance;map05200|Pathways in cancer;map05140|Leishmaniasis;map05222|Small cell lung cancer;map05145|Toxoplasmosis;map04670|Leukocyte transendothelial migration;map04611|Platelet activation;map04514|Cell adhesion molecules (CAMs);map04145|Phagosome;map05133|Pertussis;…	0.38	1.48	0.44	1.8	1.28	1.24	0.766667	1.44	0.909397	0.155959	1	0	0.12	0	0.22	0.18	0.05	0.04	0.15	1.90689	0.214319	1	0.17	0.16	0.63	14.94	1.07	7.93	0.32	7.98	4.64024	8.57e-08	9.34e-05
c87958_g3	Danio rerio 6-phosphofructo-2-kinase/fructose-2,6-biphosphatase 3 (pfkfb3), mRNA	6-phosphofructo-2-kinase/fructose-2,6-bisphosphatase 3 [Danio rerio]	RecName: Full=6-phosphofructo-2-kinase/fructose-2,6-bisphosphatase 3;^Eukaryota; Metazoa; Chordata; Craniata; Vertebrata; Euteleostomi; Mammalia; Eutheria; Euarchontoglires; Primates; Haplorrhini; Catarrhini; Hominidae; Homo	RecName: Full=6-phosphofructo-2-kinase/fructose-2,6-bisphosphatase 3;^Eukaryota; Metazoa; Chordata; Craniata; Vertebrata; Euteleostomi; Mammalia; Eutheria; Euarchontoglires; Primates; Haplorrhini; Catarrhini; Hominidae; Homo	6-phosphofructo-2-kinase	Fructose-2,6-bisphosphatase	GO:0006003|fructose 2,6-bisphosphate metabolic process;GO:0006000|fructose metabolic process;GO:0006096|glycolysis;GO:0044281|small molecule metabolic process	GO:0003873|6-phosphofructo-2-kinase activity;GO:0005524|ATP binding;GO:0004331|fructose-2,6-bisphosphate 2-phosphatase activity	GO:0005829|cytosol	K01103|PFKFB3; 6-phosphofructo-2-kinase / fructose-2,6-biphosphatase 3&#160; [EC:2.7.1.105 3.1.3.46]	map04066|HIF-1 signaling pathway;map04152|AMPK signaling pathway;map00051|Fructose and mannose metabolism	32.72	33.94	27.14	49.87	46.38	65.64	31.2667	53.9633	0.787354	0.00377022	0.292234	2.83	1.77	1.91	1.69	1.7	2.37	2.17	1.92	-0.176589	0.735385	1	42.55	32.24	32.97	5.71	14.01	12.16	35.92	10.6267	-1.7571	4.09e-06	0.0019398
c82031_g2	Danio rerio Actn3a mRNA, complete cds	Actn3a [Danio rerio]	RecName: Full=Alpha-actinin-3;^Eukaryota; Metazoa; Chordata; Craniata; Vertebrata; Euteleostomi; Mammalia; Eutheria; Euarchontoglires; Glires; Rodentia; Sciurognathi; Muroidea; Muridae; Murinae; Mus; Mus	RecName: Full=Alpha-actinin-3;^Eukaryota; Metazoa; Chordata; Craniata; Vertebrata; Euteleostomi; Mammalia; Eutheria; Euarchontoglires; Glires; Rodentia; Sciurognathi; Muroidea; Muridae; Murinae; Mus; Mus	Calponin homology (CH) domain	Ca2+-binding actin-bundling protein fimbrin/plastin (EF-Hand superfamily)	GO:0051764|actin crosslink formation;GO:0051017|actin filament bundle assembly;GO:0006936|muscle contraction	GO:0051015|actin filament binding;GO:0005509|calcium ion binding;GO:0030674|protein binding, bridging;GO:0042803|protein homodimerization activity	GO:0005865|striated muscle thin filament;GO:0030018|Z disc	K05699|ACTN; actinin alpha	map04530|Tight junction;map04510|Focal adhesion;map05322|Systemic lupus erythematosus;map04520|Adherens junction;map05146|Amoebiasis;map05203|Viral carcinogenesis;map05412|Arrhythmogenic right ventricular cardiomyopathy (ARVC);map04670|Leukocyte transendothelial migration;map04810|Regulation of actin cytoskeleton	1.08	5.37	0.8	1.07	1.91	1.51	2.41667	1.49667	-0.691266	0.311642	1	0.74	0.84	1.24	0.66	0.6	0.76	0.94	0.673333	-0.48134	0.452891	1	216.93	193.39	232.38	23.83	10.9	17.32	214.233	17.35	-3.62618	4.77e-23	5.37e-19
c93656_g2	Danio rerio kinesin family member 5A, a (kif5aa), mRNA	kinesin family member 5A [Danio rerio]	RecName: Full=Kinesin heavy chain isoform 5A;^Eukaryota; Metazoa; Chordata; Craniata; Vertebrata; Euteleostomi; Mammalia; Eutheria; Euarchontoglires; Primates; Haplorrhini; Catarrhini; Hominidae; Homo	RecName: Full=Kinesin heavy chain isoform 5A;^Eukaryota; Metazoa; Chordata; Craniata; Vertebrata; Euteleostomi; Mammalia; Eutheria; Euarchontoglires; Primates; Haplorrhini; Catarrhini; Hominidae; Homo	Kinesin motor domain	Kinesin-like protein	GO:0019886|antigen processing and presentation of exogenous peptide antigen via MHC class II;GO:0007596|blood coagulation;GO:0008219|cell death;GO:0007018|microtubule-based movement;GO:0007268|synaptic transmission	GO:0005524|ATP binding;GO:0003777|microtubule motor activity;GO:0003774|motor activity	GO:0033267|axon part;GO:0035253|ciliary rootlet;GO:0005829|cytosol;GO:0005871|kinesin complex;GO:0016020|membrane;GO:0005874|microtubule;GO:0048471|perinuclear region of cytoplasm	K10396|KIF5; kinesin family member 5	map04728|Dopaminergic synapse;map04144|Endocytosis	258.84	186.46	273.7	285.47	283.85	304.37	239.667	291.23	0.28113	0.24459	1	0.24	0.47	0.23	0.47	0.96	0.05	0.313333	0.493333	0.654865	0.500744	1	11.53	4.27	0.22	0.23	0.33	0.27	5.34	0.276667	-4.27062	1.02e-05	0.00355154
c86221_g2	Danio rerio N-ethylmaleimide-sensitive factor a (nsfa), mRNA	vesicle-fusing ATPase [Danio rerio]	RecName: Full=Vesicle-fusing ATPase;^Eukaryota; Metazoa; Chordata; Craniata; Vertebrata; Euteleostomi; Mammalia; Eutheria; Euarchontoglires; Primates; Haplorrhini; Catarrhini; Hominidae; Homo	RecName: Full=Vesicle-fusing ATPase;^Eukaryota; Metazoa; Chordata; Craniata; Vertebrata; Euteleostomi; Mammalia; Eutheria; Euarchontoglires; Glires; Rodentia; Sciurognathi; Muroidea; Muridae; Murinae; Mus; Mus	Cell division protein 48 (CDC48), N-terminal domain	ATPases of the AAA+ class	GO:0001921|positive regulation of receptor recycling;GO:0006813|potassium ion transport;GO:0015031|protein transport;GO:0017157|regulation of exocytosis;GO:0016192|vesicle-mediated transport	GO:0005524|ATP binding;GO:0042623|ATPase activity, coupled;GO:0046872|metal ion binding;GO:0019905|syntaxin binding	GO:0043198|dendritic shaft;GO:0005795|Golgi stack;GO:0005886|plasma membrane	K06027|NSF; vesicle-fusing ATPase [EC:3.6.4.6]	map04721|Synaptic vesicle cycle;map04962|Vasopressin-regulated water reabsorption;map04727|GABAergic synapse	385.07	334.29	478.49	457.41	444.07	457.85	399.283	453.11	0.182448	0.439978	1	0.56	0.76	0.64	1	2.12	0.27	0.653333	1.13	0.790432	0.291604	1	8.03	3.76	0.49	0.31	0.72	0.41	4.09333	0.48	-3.09217	9.18e-05	0.0162931
c63315_g1	Danio rerio pyrophosphatase (inorganic) 1b (ppa1b), mRNA	inorganic pyrophosphatase [Danio rerio]	RecName: Full=Inorganic pyrophosphatase;^Eukaryota; Metazoa; Chordata; Craniata; Vertebrata; Euteleostomi; Mammalia; Eutheria; Euarchontoglires; Glires; Rodentia; Sciurognathi; Muroidea; Muridae; Murinae; Mus; Mus	RecName: Full=Inorganic pyrophosphatase;^Eukaryota; Metazoa; Chordata; Craniata; Vertebrata; Euteleostomi; Mammalia; Eutheria; Euarchontoglires; Glires; Rodentia; Sciurognathi; Muroidea; Muridae; Murinae; Mus; Mus	Inorganic pyrophosphatase	Inorganic pyrophosphatase	GO:0006796|phosphate-containing compound metabolic process	GO:0004427|inorganic diphosphatase activity;GO:0000287|magnesium ion binding;GO:0016462|pyrophosphatase activity	GO:0005737|cytoplasm	K01507|ppa; inorganic pyrophosphatase [EC:3.6.1.1]	map00190|Oxidative phosphorylation	38.72	38.17	35.79	36.82	38.78	37.41	37.56	37.67	0.00421897	0.987548	1	19.38	18.3	73.09	17.35	24.76	11.68	36.9233	17.93	-1.04216	0.0631298	0.745812	16.69	7.13	13.55	6.05	4.05	2.63	12.4567	4.24333	-1.55365	0.000469258	0.0488135
c91335_g1	Ictalurus punctatus cytochrome P450 CYP2AD8 (CYP2AD8) mRNA, partial cds	cytochrome P450, family 2, subfamily AD, polypeptide 2 [Danio rerio]	RecName: Full=Cytochrome P450 2J2;^Eukaryota; Metazoa; Chordata; Craniata; Vertebrata; Euteleostomi; Mammalia; Eutheria; Euarchontoglires; Primates; Haplorrhini; Catarrhini; Hominidae; Homo	RecName: Full=Cytochrome P450 2J2;^Eukaryota; Metazoa; Chordata; Craniata; Vertebrata; Euteleostomi; Mammalia; Eutheria; Euarchontoglires; Primates; Haplorrhini; Catarrhini; Hominidae; Homo	Cytochrome P450	Cytochrome P450	GO:0019373|epoxygenase P450 pathway;GO:0043651|linoleic acid metabolic process;GO:0008016|regulation of heart contraction;GO:0006805|xenobiotic metabolic process	GO:0008405|arachidonic acid 11,12-epoxygenase activity;GO:0008404|arachidonic acid 14,15-epoxygenase activity;GO:0070330|aromatase activity;GO:0009055|electron carrier activity;GO:0020037|heme binding;GO:0005506|iron ion binding;GO:0071614|linoleic acid epoxygenase activity	GO:0005789|endoplasmic reticulum membrane	K07418|CYP2J; cytochrome P450, family 2, subfamily J [EC:1.14.14.1]	map04750|Inflammatory mediator regulation of TRP channels;map00590|Arachidonic acid metabolism;map00591|Linoleic acid metabolism;map04726|Serotonergic synapse;map04913|Ovarian steroidogenesis;map01100|Metabolic pathways	47.86	77.53	46.21	50.54	45.59	45.79	57.2	47.3067	-0.273972	0.330488	1	51.95	127.47	37.41	38.28	42.53	45.38	72.2767	42.0633	-0.780967	0.0972807	0.854388	4.03	5.3	5.15	2.33	1.57	1.43	4.82667	1.77667	-1.44185	0.000346442	0.0398421
c84732_g1	Danio rerio eukaryotic translation elongation factor 1 alpha 1a (eef1a1a), mRNA	PREDICTED: elongation factor 1-alpha 1-like isoform X1 [Ovis aries]	RecName: Full=Elongation factor 1-alpha 2;^Eukaryota; Metazoa; Chordata; Craniata; Vertebrata; Euteleostomi; Mammalia; Eutheria; Euarchontoglires; Glires; Lagomorpha; Leporidae; Oryctolagus	RecName: Full=Elongation factor 1-alpha 2;^Eukaryota; Metazoa; Chordata; Craniata; Vertebrata; Euteleostomi; Mammalia; Eutheria; Euarchontoglires; Glires; Rodentia; Sciurognathi; Muroidea; Muridae; Murinae; Rattus	Elongation factor Tu C-terminal domain	Translation elongation factor EF-1alpha (GTPase)	GO:0006184|GTP catabolic process;GO:0010035|response to inorganic substance	GO:0005525|GTP binding;GO:0003924|GTPase activity;GO:0003746|translation elongation factor activity	GO:0005853|eukaryotic translation elongation factor 1 complex;GO:0043025|neuronal cell body;GO:0005634|nucleus	K03231|EEF1A; elongation factor 1-alpha	map03013|RNA transport;map05134|Legionellosis	176.63	137.34	167.45	158.83	169.19	186.99	160.473	171.67	0.0973044	0.678582	1	0.53	0.41	0.2	0.58	1.58	0.11	0.38	0.756667	0.993658	0.281607	1	3.31	1.43	0.57	0.31	0.44	0.16	1.77	0.303333	-2.54477	0.00038501	0.0426788
c43538_g1	Danio rerio wingless-type MMTV integration site family, member 4b (wnt4b), mRNA	PREDICTED: protein Wnt-4-like [Larimichthys crocea]	RecName: Full=Protein Wnt-4a;^Eukaryota; Metazoa; Chordata; Craniata; Vertebrata; Euteleostomi; Actinopterygii; Neopterygii; Teleostei; Ostariophysi; Cypriniformes; Cyprinidae; Danio	RecName: Full=Protein Wnt-4;^Eukaryota; Metazoa; Chordata; Craniata; Vertebrata; Euteleostomi; Archosauria; Dinosauria; Saurischia; Theropoda; Coelurosauria; Aves; Neognathae; Galliformes; Phasianidae; Phasianinae; Gallus	wnt family	.	GO:0006702|androgen biosynthetic process;GO:0009952|anterior/posterior pattern specification;GO:0009798|axis specification;GO:0001658|branching involved in ureteric bud morphogenesis;GO:0060070|canonical Wnt receptor signaling pathway;GO:0071560|cellular response to transforming growth factor beta stimulus;GO:0007492|endoderm development;GO:0008585|female gonad development;GO:0008584|male gonad d…	GO:0001664|G-protein coupled receptor binding;GO:0003714|transcription corepressor activity	GO:0009986|cell surface;GO:0005615|extracellular space;GO:0005794|Golgi apparatus;GO:0005886|plasma membrane;GO:0005578|proteinaceous extracellular matrix	K00408|WNT4; wingless-type MMTV integration site family, member 4	map04390|Hippo signaling pathway;map05205|Proteoglycans in cancer;map04916|Melanogenesis;map04340|Hedgehog signaling pathway;map05200|Pathways in cancer;map05166|HTLV-I infection;map04919|Thyroid hormone signaling pathway;map05217|Basal cell carcinoma;map04550|Signaling pathways regulating pluripotency of stem cells;map04310|Wnt signaling pathway	0.35	0.27	0.53	0	0.09	0.14	0.383333	0.0766667	-2.32193	0.016635	0.584311	0	0	0	0	0	0	0.001	0.001	0	1	1	2.06	0.21	0	0	0	0	0.756667	0.001	-9.56351	0.000191642	0.0271183
c76729_g1	Danio rerio zgc:163001, mRNA (cDNA clone MGC:163001 IMAGE:8130087), complete cds	PREDICTED: brain-specific angiogenesis inhibitor 3 isoform X2 [Danio rerio]	RecName: Full=Brain-specific angiogenesis inhibitor 3;^Eukaryota; Metazoa; Chordata; Craniata; Vertebrata; Euteleostomi; Mammalia; Eutheria; Euarchontoglires; Primates; Haplorrhini; Catarrhini; Hominidae; Homo`sp|O60242|BAI3_HUMAN	RecName: Full=Brain-specific angiogenesis inhibitor 3;^Eukaryota; Metazoa; Chordata; Craniata; Vertebrata; Euteleostomi; Mammalia; Eutheria; Euarchontoglires; Primates; Haplorrhini; Catarrhini; Hominidae; Homo	7 transmembrane receptor (Secretin family)	Brain-Specific angiogenesis inhibitor 3 protein	GO:0016525|negative regulation of angiogenesis;GO:0007218|neuropeptide signaling pathway	GO:0004930|G-protein coupled receptor activity	GO:0016021|integral to membrane;GO:0005886|plasma membrane	K04598|BAI3; brain-specific angiogenesis inhibitor 3	.	49.82	28.68	49.7	38.18	43.34	39.63	42.7333	40.3833	-0.0816019	0.780395	1	0.41	0.47	0.12	0	0	0	0.333333	0.001	-8.38082	0.000174642	0.0334118	0.44	0.37	0.16	0.17	0.08	0	0.323333	0.0833333	-1.95606	0.0503032	0.714869
c79102_g2	PREDICTED: Poecilia formosa protein phosphatase 1A-like (LOC103136279), transcript variant X2, mRNA	uncharacterized protein LOC405817 [Danio rerio]	RecName: Full=Protein phosphatase 1A;^Eukaryota; Metazoa; Chordata; Craniata; Vertebrata; Euteleostomi; Mammalia; Eutheria; Euarchontoglires; Primates; Haplorrhini; Catarrhini; Hominidae; Homo	RecName: Full=Protein phosphatase 1A;^Eukaryota; Metazoa; Chordata; Craniata; Vertebrata; Euteleostomi; Mammalia; Eutheria; Euarchontoglires; Primates; Haplorrhini; Catarrhini; Hominidae; Homo	Protein phosphatase 2C	Serine/threonine protein phosphatase	GO:0007050|cell cycle arrest;GO:0008286|insulin receptor signaling pathway;GO:0010991|negative regulation of SMAD protein complex assembly;GO:0000122|negative regulation of transcription from RNA polymerase II promoter;GO:0030512|negative regulation of transforming growth factor beta receptor signaling pathway;GO:0035970|peptidyl-threonine dephosphorylation;GO:0043123|positive regulation of I-kap…	GO:0033192|calmodulin-dependent protein phosphatase activity;GO:0000287|magnesium ion binding;GO:0030145|manganese ion binding;GO:0004871|signal transducer activity	GO:0005829|cytosol;GO:0043005|neuron projection;GO:0005654|nucleoplasm;GO:0005891|voltage-gated calcium channel complex	K04457|PPM1A, PP2CA; protein phosphatase 1A [EC:3.1.3.16]	map04010|MAPK signaling pathway	2.16	2.51	3.19	0.35	0.63	0.93	2.62	0.636667	-2.04096	0.000136078	0.0413639	0	0	0	0	0	0	0.001	0.001	0	1	1	0.06	0.05	0	0	0	0	0.0366667	0.001	-5.1964	0.31517	1
c69937_g1	Hypophthalmichthys molitrix fibrinogen gamma polypeptide mRNA, complete cds	fibrinogen gamma chain precursor [Danio rerio]	RecName: Full=Fibrinogen gamma chain;^Eukaryota; Metazoa; Chordata; Craniata; Vertebrata; Euteleostomi; Mammalia; Eutheria; Euarchontoglires; Primates; Haplorrhini; Catarrhini; Hominidae; Homo	RecName: Full=Fibrinogen gamma chain;^Eukaryota; Metazoa; Chordata; Craniata; Vertebrata; Euteleostomi; Mammalia; Eutheria; Euarchontoglires; Primates; Haplorrhini; Catarrhini; Hominidae; Homo	ShK domain-like	.	GO:0030168|platelet activation;GO:0002576|platelet degranulation;GO:0051258|protein polymerization;GO:0051592|response to calcium ion;GO:0007165|signal transduction	GO:0043499|eukaryotic cell surface binding;GO:0046872|metal ion binding	GO:0005938|cell cortex;GO:0009897|external side of plasma membrane;GO:0005577|fibrinogen complex;GO:0031093|platelet alpha granule lumen	K03905|FGG; fibrinogen gamma chain`K06464|ITGB2; integrin beta 2`K06493|ITGB3; integrin beta 3	map04151|PI3K-Akt signaling pathway;map05205|Proteoglycans in cancer;map05206|MicroRNAs in cancer;map05323|Rheumatoid arthritis;map05140|Leishmaniasis;map05146|Amoebiasis;map05144|Malaria;map04390|Hippo signaling pathway;map04380|Osteoclast differentiation;map04650|Natural killer cell mediated cytotoxicity;map04670|Leukocyte transendothelial migration;map04611|Platelet activation;map04610|Complem…	13.9	33.69	19.21	10.09	11.5	9.64	22.2667	10.41	-1.09692	0.0029617	0.259908	11329.1	13015.3	10641.2	13285	14501.6	14803.5	11661.9	14196.7	0.283756	0.418947	1	10.05	12.21	12.98	31.75	59.47	23.46	11.7467	38.2267	1.70233	1.01e-05	0.00355154
c92684_g1	PREDICTED: Astyanax mexicanus contactin associated protein 1 (cntnap1), transcript variant X1, mRNA	PREDICTED: contactin-associated protein 1 [Danio rerio]	RecName: Full=Contactin-associated protein 1;^Eukaryota; Metazoa; Chordata; Craniata; Vertebrata; Euteleostomi; Mammalia; Eutheria; Euarchontoglires; Primates; Haplorrhini; Catarrhini; Hominidae; Homo	RecName: Full=Contactin-associated protein 1;^Eukaryota; Metazoa; Chordata; Craniata; Vertebrata; Euteleostomi; Mammalia; Eutheria; Euarchontoglires; Primates; Haplorrhini; Catarrhini; Hominidae; Homo	F5/8 type C domain	.	GO:0008088|axon cargo transport;GO:0007411|axon guidance;GO:0007155|cell adhesion;GO:0007010|cytoskeleton organization;GO:0050885|neuromuscular process controlling balance;GO:0050884|neuromuscular process controlling posture;GO:0030913|paranodal junction assembly;GO:0002175|protein localization to paranode region of axon;GO:0007165|signal transduction	GO:0004872|receptor activity;GO:0005070|SH3/SH2 adaptor activity	GO:0005887|integral to plasma membrane;GO:0033270|paranode region of axon;GO:0008076|voltage-gated potassium channel complex	K07379|CNTNAP1; contactin associated protein 1	map04514|Cell adhesion molecules (CAMs)	47.14	26.52	58.57	41.08	38.44	33.21	44.0767	37.5767	-0.230178	0.468087	1	0.06	0	0.06	0	0.06	0	0.04	0.02	-1	0.827176	1	1.33	0.32	0.05	0	0	0	0.566667	0.001	-9.14636	3.97e-05	0.00897528
c88668_g1	Zebrafish DNA sequence from clone DKEY-117N7 in linkage group 4, complete sequence	PREDICTED: collagen alpha-1(VII) chain isoform X1 [Danio rerio]	RecName: Full=Collagen alpha-1(XIV) chain;^Eukaryota; Metazoa; Chordata; Craniata; Vertebrata; Euteleostomi; Archosauria; Dinosauria; Saurischia; Theropoda; Coelurosauria; Aves; Neognathae; Galliformes; Phasianidae; Phasianinae; Gallus`sp|P32018|COEA1_CHICK	RecName: Full=Collagen alpha-1(XXIV) chain;^Eukaryota; Metazoa; Chordata; Craniata; Vertebrata; Euteleostomi; Mammalia; Eutheria; Euarchontoglires; Primates; Haplorrhini; Catarrhini; Hominidae; Homo`sp|Q17RW2|COOA1_HUMAN	von Willebrand factor type A domain	Calcium ion binding protein	GO:0030198|extracellular matrix organization	GO:0005201|extracellular matrix structural constituent	GO:0005581|collagen;GO:0005788|endoplasmic reticulum lumen;GO:0005576|extracellular region	K08133|COL14A; collagen, type XIV, alpha	map04974|Protein digestion and absorption	4.54	2.45	5.07	2.38	5.81	3.82	4.02	4.00333	-0.00599376	0.994141	1	0.03	0.2	0	0	0	0.05	0.0766667	0.0166667	-2.20163	0.460749	1	4.89	5.19	6.93	1.93	1.87	0.77	5.67	1.52333	-1.89612	2.94e-05	0.00759886
c77878_g1	Danio rerio cytochrome P450, family 39, subfamily A, polypeptide 1 (cyp39a1), mRNA	24-hydroxycholesterol 7-alpha-hydroxylase precursor [Danio rerio]	RecName: Full=24-hydroxycholesterol 7-alpha-hydroxylase;^Eukaryota; Metazoa; Chordata; Craniata; Vertebrata; Euteleostomi; Mammalia; Eutheria; Euarchontoglires; Glires; Rodentia; Sciurognathi; Muroidea; Muridae; Murinae; Mus; Mus	RecName: Full=24-hydroxycholesterol 7-alpha-hydroxylase;^Eukaryota; Metazoa; Chordata; Craniata; Vertebrata; Euteleostomi; Mammalia; Eutheria; Euarchontoglires; Glires; Rodentia; Sciurognathi; Muroidea; Muridae; Murinae; Mus; Mus	Cytochrome P450	Cytochrome P450	GO:0006699|bile acid biosynthetic process;GO:0030573|bile acid catabolic process;GO:0006707|cholesterol catabolic process;GO:0007586|digestion	GO:0033782|24-hydroxycholesterol 7alpha-hydroxylase activity;GO:0009055|electron carrier activity;GO:0020037|heme binding;GO:0005506|iron ion binding;GO:0008396|oxysterol 7-alpha-hydroxylase activity;GO:0008387|steroid 7-alpha-hydroxylase activity	GO:0005789|endoplasmic reticulum membrane;GO:0043231|intracellular membrane-bounded organelle	.	.	7.84	5.42	6.99	19.02	14.64	19.97	6.75	17.8767	1.40512	2.2e-05	0.0125455	40.46	5.41	28.76	43.78	17.05	9.61	24.8767	23.48	-0.0833608	0.900688	1	0.56	0.21	0.36	0.43	0.22	0.52	0.376667	0.39	0.0501858	1	1
c88726_g2	Danio rerio cDNA clone IMAGE:7061573, containing frame-shift errors	PREDICTED: vimentin-like [Astyanax mexicanus]	RecName: Full=Vimentin;^Eukaryota; Metazoa; Chordata; Craniata; Vertebrata; Euteleostomi; Mammalia; Eutheria; Laurasiatheria; Cetartiodactyla; Suina; Suidae; Sus	RecName: Full=Vimentin;^Eukaryota; Metazoa; Chordata; Craniata; Vertebrata; Euteleostomi; Mammalia; Eutheria; Laurasiatheria; Cetartiodactyla; Ruminantia; Pecora; Bovidae; Bovinae; Bos	Intermediate filament protein	Protein involved in intermediate filament-based process	GO:0014002|astrocyte development;GO:0060020|Bergmann glial cell differentiation;GO:0001701|in utero embryonic development;GO:0045109|intermediate filament organization;GO:0070307|lens fiber cell development;GO:0010977|negative regulation of neuron projection development	GO:0005200|structural constituent of cytoskeleton;GO:0005212|structural constituent of eye lens	GO:0031252|cell leading edge;GO:0042995|cell projection;GO:0005737|cytoplasm;GO:0005829|cytosol;GO:0005882|intermediate filament;GO:0005777|peroxisome;GO:0005886|plasma membrane	K07606|VIM; vimentin	map05206|MicroRNAs in cancer;map05169|Epstein-Barr virus infection	0.06	0.11	0.14	0.14	0.03	0.25	0.103333	0.14	0.438121	0.750735	1	0.06	0.06	0.06	0.03	0	0.08	0.06	0.0366667	-0.710493	0.842507	1	80.08	16.51	0	0.03	0.22	0	32.1967	0.0833333	-8.5938	8.42e-06	0.00324532
c74514_g1	PREDICTED: Ornithorhynchus anatinus potassium voltage-gated channel, delayed-rectifier, subfamily S, member 3 (KCNS3), mRNA	potassium voltage-gated channel subfamily S member 3 [Danio rerio]	RecName: Full=Potassium voltage-gated channel subfamily S member 3;^Eukaryota; Metazoa; Chordata; Craniata; Vertebrata; Euteleostomi; Mammalia; Eutheria; Euarchontoglires; Glires; Lagomorpha; Leporidae; Oryctolagus	RecName: Full=Potassium voltage-gated channel subfamily S member 3;^Eukaryota; Metazoa; Chordata; Craniata; Vertebrata; Euteleostomi; Mammalia; Eutheria; Euarchontoglires; Glires; Lagomorpha; Leporidae; Oryctolagus	BTB/POZ domain	Kef-type K+ transport systems, predicted NAD-binding component	GO:0051260|protein homooligomerization	GO:0005249|voltage-gated potassium channel activity	GO:0005794|Golgi apparatus;GO:0008076|voltage-gated potassium channel complex	K04933|KCNS3; potassium voltage-gated channel delayed-rectifier subfamily S member 3	.	4.05	3.1	5.04	3.36	2.45	1.65	4.06333	2.48667	-0.708451	0.104601	1	0.06	0	0	0.06	0	0	0.02	0.02	0	1	1	0.89	0.53	0	0	0	0	0.473333	0.001	-8.88671	0.000303568	0.0366154
c90663_g2	PREDICTED: Lepisosteus oculatus solute carrier family 23 member 2-like (LOC102691255), mRNA	PREDICTED: solute carrier family 23 member 2 isoform X1 [Danio rerio]	RecName: Full=Solute carrier family 23 member 2;^Eukaryota; Metazoa; Chordata; Craniata; Vertebrata; Euteleostomi; Amphibia; Batrachia; Anura; Pipoidea; Pipidae; Xenopodinae; Xenopus; Silurana	RecName: Full=Solute carrier family 23 member 2;^Eukaryota; Metazoa; Chordata; Craniata; Vertebrata; Euteleostomi; Amphibia; Batrachia; Anura; Pipoidea; Pipidae; Xenopodinae; Xenopus; Silurana	Permease family	Xanthine/uracil permeases	GO:0006814|sodium ion transport	GO:0015293|symporter activity	GO:0016021|integral to membrane	K14611|SLC23A1_2, SVCT1_2; solute carrier family 23 (nucleobase transporter), member 1/2	.	38.75	30.65	41.27	35.84	38.41	32.82	36.89	35.69	-0.0477099	0.859662	1	16.11	8.61	12.53	13.28	15.95	7.5	12.4167	12.2433	-0.0202815	0.967041	1	10.39	8.77	6.98	3.72	3.33	3.1	8.71333	3.38333	-1.36478	0.000154683	0.0235613
c80898_g1	Danio rerio syntaxin 1B (stx1b), mRNA	PREDICTED: syntaxin-1B [Fundulus heteroclitus]	RecName: Full=Syntaxin-1B;^Eukaryota; Metazoa; Chordata; Craniata; Vertebrata; Euteleostomi; Mammalia; Eutheria; Euarchontoglires; Glires; Rodentia; Sciurognathi; Muroidea; Muridae; Murinae; Rattus	RecName: Full=Syntaxin-1B;^Eukaryota; Metazoa; Chordata; Craniata; Vertebrata; Euteleostomi; Mammalia; Eutheria; Euarchontoglires; Glires; Rodentia; Sciurognathi; Muroidea; Muridae; Murinae; Rattus	Syntaxin	t-SNARE complex subunit, syntaxin	GO:0006886|intracellular protein transport;GO:0006836|neurotransmitter transport;GO:0015031|protein transport;GO:0017157|regulation of exocytosis;GO:0007268|synaptic transmission;GO:0016192|vesicle-mediated transport	.	GO:0016021|integral to membrane;GO:0005622|intracellular	K08486|STX1B_2_3; syntaxin 1B/2/3	map04721|Synaptic vesicle cycle;map04130|SNARE interactions in vesicular transport	211.65	146.27	227.85	192.55	194.64	144.52	195.257	177.237	-0.139695	0.591219	1	0.24	0.06	0.12	0.22	0.54	0.05	0.14	0.27	0.947533	0.375633	1	3.64	1.35	0.27	0.06	0.22	0.16	1.75333	0.146667	-3.57949	7.44e-05	0.013877
c85637_g1	PREDICTED: Xiphophorus maculatus alpha-actinin-2-like (LOC102234547), mRNA	PREDICTED: alpha-actinin-2-like isoform X2 [Lepisosteus oculatus]	RecName: Full=Alpha-actinin-2;^Eukaryota; Metazoa; Chordata; Craniata; Vertebrata; Euteleostomi; Archosauria; Dinosauria; Saurischia; Theropoda; Coelurosauria; Aves; Neognathae; Galliformes; Phasianidae; Phasianinae; Gallus	RecName: Full=Alpha-actinin-2;^Eukaryota; Metazoa; Chordata; Craniata; Vertebrata; Euteleostomi; Archosauria; Dinosauria; Saurischia; Theropoda; Coelurosauria; Aves; Neognathae; Galliformes; Phasianidae; Phasianinae; Gallus	Spectrin repeat	Ca2+-binding actin-bundling protein fimbrin/plastin (EF-Hand superfamily)	GO:0051764|actin crosslink formation;GO:0051017|actin filament bundle assembly;GO:0048041|focal adhesion assembly;GO:0030035|microspike assembly;GO:0051289|protein homotetramerization	GO:0005509|calcium ion binding;GO:0030375|thyroid hormone receptor coactivator activity	GO:0030175|filopodium;GO:0005925|focal adhesion;GO:0030018|Z disc	K05699|ACTN; actinin alpha	map04530|Tight junction;map04510|Focal adhesion;map05322|Systemic lupus erythematosus;map04520|Adherens junction;map05146|Amoebiasis;map05203|Viral carcinogenesis;map05412|Arrhythmogenic right ventricular cardiomyopathy (ARVC);map04670|Leukocyte transendothelial migration;map04810|Regulation of actin cytoskeleton	5.42	4.42	2.61	4.06	1.88	3.9	4.15	3.28	-0.339416	0.461528	1	0.85	0.52	0.26	0.44	0.06	0.33	0.543333	0.276667	-0.973689	0.27212	1	81.44	81.5	53.09	261.27	351.92	227.43	72.01	280.207	1.96022	1.73e-09	3.65e-06
c82031_g1	Danio rerio actinin alpha 3b (actn3b), mRNA	PREDICTED: alpha-actinin-3-like [Astyanax mexicanus]	RecName: Full=Alpha-actinin-3;^Eukaryota; Metazoa; Chordata; Craniata; Vertebrata; Euteleostomi; Mammalia; Eutheria; Laurasiatheria; Cetartiodactyla; Ruminantia; Pecora; Bovidae; Bovinae; Bos	RecName: Full=Alpha-actinin-3;^Eukaryota; Metazoa; Chordata; Craniata; Vertebrata; Euteleostomi; Mammalia; Eutheria; Laurasiatheria; Cetartiodactyla; Ruminantia; Pecora; Bovidae; Bovinae; Bos	Calponin homology (CH) domain	Ca2+-binding actin-bundling protein fimbrin/plastin (EF-Hand superfamily)	GO:0051764|actin crosslink formation;GO:0051017|actin filament bundle assembly	GO:0005509|calcium ion binding	.	K05699|ACTN; actinin alpha	map04530|Tight junction;map04510|Focal adhesion;map05322|Systemic lupus erythematosus;map04520|Adherens junction;map05146|Amoebiasis;map05203|Viral carcinogenesis;map05412|Arrhythmogenic right ventricular cardiomyopathy (ARVC);map04670|Leukocyte transendothelial migration;map04810|Regulation of actin cytoskeleton	16.69	88.4	14.77	6.41	8.4	5.25	39.9533	6.68667	-2.57896	1.14e-05	0.00746613	4.27	6.92	3.53	3.38	2.66	2.76	4.90667	2.93333	-0.742202	0.120528	0.912781	4881.81	4480.79	4363.25	5170.94	5396.68	3671.76	4575.28	4746.46	0.0529908	0.853966	1
c81931_g3	Danio rerio transforming growth factor, beta 3 (tgfb3), mRNA	PREDICTED: transforming growth factor beta-3 [Esox lucius]	RecName: Full=Transforming growth factor beta-3;^Eukaryota; Metazoa; Chordata; Craniata; Vertebrata; Euteleostomi; Mammalia; Eutheria; Euarchontoglires; Primates; Haplorrhini; Catarrhini; Hominidae; Homo	RecName: Full=Transforming growth factor beta-3;^Eukaryota; Metazoa; Chordata; Craniata; Vertebrata; Euteleostomi; Mammalia; Eutheria; Euarchontoglires; Primates; Haplorrhini; Catarrhini; Hominidae; Homo	TGF-beta propeptide	.	GO:0000187|activation of MAPK activity;GO:0007568|aging;GO:0016049|cell growth;GO:0045216|cell-cell junction organization;GO:0070483|detection of hypoxia;GO:0048565|digestive tract development;GO:0048702|embryonic neurocranium morphogenesis;GO:0060325|face morphogenesis;GO:0007565|female pregnancy;GO:0060364|frontal suture morphogenesis;GO:0001701|in utero embryonic development;GO:0006917|inducti…	GO:0042802|identical protein binding;GO:0050431|transforming growth factor beta binding;GO:0034713|type I transforming growth factor beta receptor binding;GO:0005114|type II transforming growth factor beta receptor binding	GO:0009986|cell surface;GO:0031012|extracellular matrix;GO:0005576|extracellular region;GO:0005615|extracellular space;GO:0043025|neuronal cell body;GO:0005634|nucleus;GO:0005886|plasma membrane;GO:0031093|platelet alpha granule lumen;GO:0030315|T-tubule	K05719|ITGB1; integrin beta 1`K06588|ITGB5; integrin beta 5`K06589|ITGB6; integrin beta 6`K06591|ITGB8; integrin beta 8`K13377|TGFB3; transforming growth factor beta-3	map04915|Estrogen signaling pathway;map05100|Bacterial invasion of epithelial cells;map04151|PI3K-Akt signaling pathway;map05205|Proteoglycans in cancer;map04360|Axon guidance;map05200|Pathways in cancer;map05140|Leishmaniasis;map05222|Small cell lung cancer;map05145|Toxoplasmosis;map04670|Leukocyte transendothelial migration;map04611|Platelet activation;map04514|Cell adhesion molecules (CAMs);ma…	20.74	24.17	18.99	21.14	21.13	20.43	21.3	20.9	-0.0273505	0.924474	1	11.54	12.19	11.54	9.27	7.47	5.95	11.7567	7.56333	-0.636385	0.126678	0.924866	48.77	53.49	52.79	19.17	21.94	13.03	51.6833	18.0467	-1.51797	1.84e-06	0.00110725
c63740_g1	PREDICTED: Poecilia formosa solute carrier family 12 (sodium/potassium/chloride transporter), member 1 (slc12a1), transcript variant X2, mRNA	PREDICTED: solute carrier family 12 member 1 [Danio rerio]	RecName: Full=Solute carrier family 12 member 1;^Eukaryota; Metazoa; Chordata; Craniata; Vertebrata; Euteleostomi; Mammalia; Eutheria; Euarchontoglires; Glires; Rodentia; Sciurognathi; Muroidea; Muridae; Murinae; Rattus	RecName: Full=Solute carrier family 12 member 1;^Eukaryota; Metazoa; Chordata; Craniata; Vertebrata; Euteleostomi; Mammalia; Eutheria; Euarchontoglires; Glires; Rodentia; Sciurognathi; Muroidea; Muridae; Murinae; Rattus	Amino acid permease	Amino acid transporters	GO:0048878|chemical homeostasis;GO:0007588|excretion;GO:0001822|kidney development;GO:0006813|potassium ion transport;GO:0035829|renal rubidium ion absorption;GO:0070294|renal sodium ion absorption	GO:0035827|rubidium ion transmembrane transporter activity;GO:0008511|sodium:potassium:chloride symporter activity	GO:0016324|apical plasma membrane;GO:0016021|integral to membrane;GO:0005886|plasma membrane	.	.	0.06	0.05	0.33	0.7	0.06	0.16	0.146667	0.306667	1.06413	0.36725	1	6.27	0.41	0	0.06	0	0	2.22667	0.02	-6.79874	0.00024367	0.0421672	0	0.08	0.16	0.06	0	0.05	0.08	0.0366667	-1.12553	0.558693	1
c72225_g1	Danio rerio aldolase C, fructose-bisphosphate, a (aldoca), mRNA	PREDICTED: fructose-bisphosphate aldolase C-A isoform X1 [Danio rerio]	RecName: Full=Fructose-bisphosphate aldolase C-A;^Eukaryota; Metazoa; Chordata; Craniata; Vertebrata; Euteleostomi; Actinopterygii; Neopterygii; Teleostei; Ostariophysi; Cypriniformes; Cyprinidae; Danio	RecName: Full=Fructose-bisphosphate aldolase C-A;^Eukaryota; Metazoa; Chordata; Craniata; Vertebrata; Euteleostomi; Actinopterygii; Neopterygii; Teleostei; Ostariophysi; Cypriniformes; Cyprinidae; Danio	Fructose-bisphosphate aldolase class-I	Fructose-1,6-bisphosphate aldolase	GO:0006096|glycolysis	GO:0004332|fructose-bisphosphate aldolase activity	.	K01623|ALDO; fructose-bisphosphate aldolase, class I [EC:4.1.2.13]	map00030|Pentose phosphate pathway;map00680|Methane metabolism;map01200|Carbon metabolism;map01230|Biosynthesis of amino acids;map00010|Glycolysis / Gluconeogenesis;map00710|Carbon fixation in photosynthetic organisms;map01110|Biosynthesis of secondary metabolites;map00051|Fructose and mannose metabolism;map01100|Metabolic pathways;map01120|Microbial metabolism in diverse environments;map01130|Bi…	73.82	110.12	101.48	180.31	184.02	219.37	95.14	194.567	1.03214	4.24e-05	0.0197959	0.15	0.06	0.95	0	0.78	0.11	0.386667	0.296667	-0.382248	0.800733	1	0.17	0.16	0.16	0.17	0.17	0.11	0.163333	0.15	-0.122857	0.917279	1
c72707_g1	Danio rerio collagen, type X, alpha 1a (col10a1a), mRNA	collagen alpha-1(X) chain precursor [Danio rerio]	RecName: Full=Collagen alpha-1(X) chain;^Eukaryota; Metazoa; Chordata; Craniata; Vertebrata; Euteleostomi; Mammalia; Eutheria; Euarchontoglires; Primates; Haplorrhini; Catarrhini; Hominidae; Homo	RecName: Full=Collagen alpha-1(X) chain;^Eukaryota; Metazoa; Chordata; Craniata; Vertebrata; Euteleostomi; Archosauria; Dinosauria; Saurischia; Theropoda; Coelurosauria; Aves; Neognathae; Galliformes; Phasianidae; Phasianinae; Gallus	Collagen triple helix repeat (20 copies)	Collagen, type VIII, alpha 1 protein	.	.	GO:0005581|collagen	K19479|COL10A; collagen, type X, alpha	map04974|Protein digestion and absorption	0.52	25.33	28.22	0.75	0.97	0.74	18.0233	0.82	-4.4581	1.64e-06	0.00173105	0.18	0.06	0.29	0.06	0.06	0	0.176667	0.04	-2.14296	0.119081	0.908315	255.98	125.53	84.31	120.44	13.11	11.14	155.273	48.23	-1.68681	0.0208111	0.477058
c86275_g1	Danio rerio ELOVL fatty acid elongase 4b (elovl4b), mRNA	Elovl4 protein [Danio rerio]	RecName: Full=Elongation of very long chain fatty acids protein 4;^Eukaryota; Metazoa; Chordata; Craniata; Vertebrata; Euteleostomi; Mammalia; Eutheria; Euarchontoglires; Primates; Haplorrhini; Catarrhini; Cercopithecidae; Cercopithecinae; Macaca	RecName: Full=Elongation of very long chain fatty acids protein 4;^Eukaryota; Metazoa; Chordata; Craniata; Vertebrata; Euteleostomi; Mammalia; Eutheria; Euarchontoglires; Primates; Haplorrhini; Catarrhini; Cercopithecidae; Cercopithecinae; Macaca	GNS1/SUR4 family	.	GO:0019367|fatty acid elongation, saturated fatty acid;GO:0042761|very long-chain fatty acid biosynthetic process	GO:0016740|transferase activity	GO:0030176|integral to endoplasmic reticulum membrane	K10249|ELOVL4; elongation of very long chain fatty acids protein 4 [EC:2.3.1.199]	map00062|Fatty acid elongation;map01110|Biosynthesis of secondary metabolites	16.96	20.93	17.68	33.46	43.54	40.95	18.5233	39.3167	1.0858	0.000107072	0.0353619	2.83	0.52	6.45	28.12	25.32	18.53	3.26667	23.99	2.87654	3.11e-05	0.00973106	31.91	20.4	67.63	72.59	64.51	104.36	39.98	80.4867	1.00947	0.0160103	0.414337
c86691_g1	Danio rerio lysyl oxidase-like 3b mRNA, partial cds	PREDICTED: lysyl oxidase-like 3b isoform X2 [Danio rerio]	RecName: Full=Lysyl oxidase homolog 3;^Eukaryota; Metazoa; Chordata; Craniata; Vertebrata; Euteleostomi; Mammalia; Eutheria; Euarchontoglires; Glires; Rodentia; Sciurognathi; Muroidea; Muridae; Murinae; Mus; Mus`sp|Q9Z175|LOXL3_MOUSE	RecName: Full=Lysyl oxidase homolog 3;^Eukaryota; Metazoa; Chordata; Craniata; Vertebrata; Euteleostomi; Mammalia; Eutheria; Euarchontoglires; Primates; Haplorrhini; Catarrhini; Hominidae; Homo`sp|P58215|LOXL3_HUMAN	Scavenger receptor cysteine-rich domain	Lysyl oxidase-like	GO:0001837|epithelial to mesenchymal transition;GO:0045892|negative regulation of transcription, DNA-dependent	GO:0005507|copper ion binding;GO:0004720|protein-lysine 6-oxidase activity;GO:0005044|scavenger receptor activity	GO:0005576|extracellular region;GO:0005615|extracellular space;GO:0016020|membrane;GO:0005634|nucleus	K00280|LOXL2_3_4; lysyl oxidase-like protein 2/3/4 [EC:1.4.3.-]	.	2.56	2.7	3.33	1.97	3.16	1.54	2.86333	2.22333	-0.364971	0.422361	1	12.4	10.53	9.03	2.88	4.3	3	10.6533	3.39333	-1.65053	0.000236406	0.0413254	9.14	12.9	12.95	5.37	5.23	3.1	11.6633	4.56667	-1.35277	0.000322344	0.0379317
c60154_g1	Danio rerio Kruppel-like factor 11b (klf11b), mRNA	PREDICTED: Kruppel-like factor 11b isoform X1 [Danio rerio]	RecName: Full=Krueppel-like factor 11;^Eukaryota; Metazoa; Chordata; Craniata; Vertebrata; Euteleostomi; Mammalia; Eutheria; Euarchontoglires; Glires; Rodentia; Sciurognathi; Muroidea; Muridae; Murinae; Mus; Mus	RecName: Full=Krueppel-like factor 11;^Eukaryota; Metazoa; Chordata; Craniata; Vertebrata; Euteleostomi; Mammalia; Eutheria; Euarchontoglires; Glires; Rodentia; Sciurognathi; Muroidea; Muridae; Murinae; Mus; Mus	Zinc-finger double domain	FOG: Zn-finger	GO:0006915|apoptotic process;GO:0008285|negative regulation of cell proliferation;GO:0000122|negative regulation of transcription from RNA polymerase II promoter;GO:0045892|negative regulation of transcription, DNA-dependent;GO:0043065|positive regulation of apoptotic process;GO:0000115|regulation of transcription involved in S phase of mitotic cell cycle	GO:0003677|DNA binding;GO:0046872|metal ion binding;GO:0000981|sequence-specific DNA binding RNA polymerase II transcription factor activity;GO:0003700|sequence-specific DNA binding transcription factor activity;GO:0044212|transcription regulatory region DNA binding;GO:0008270|zinc ion binding	GO:0005634|nucleus	K09209|KLF10_11, TIEG; krueppel-like factor 10/11	.	8.27	6.72	9.06	10.79	10.34	8.49	8.01667	9.87333	0.300535	0.365841	1	21.85	23.27	18.08	11.85	12.75	23.82	21.0667	16.14	-0.384321	0.369635	1	11.36	6.7	8.27	19.71	25.3	26.29	8.77667	23.7667	1.43719	2.83e-05	0.00747159
c88112_g2	Zebrafish DNA sequence from clone CH211-129C2 in linkage group 1, complete sequence	PREDICTED: centromere-associated protein E isoform X2 [Danio rerio]	RecName: Full=Centromere-associated protein E;^Eukaryota; Metazoa; Chordata; Craniata; Vertebrata; Euteleostomi; Mammalia; Eutheria; Euarchontoglires; Primates; Haplorrhini; Catarrhini; Hominidae; Homo`sp|Q02224|CENPE_HUMAN	RecName: Full=Centromere-associated protein E;^Eukaryota; Metazoa; Chordata; Craniata; Vertebrata; Euteleostomi; Mammalia; Eutheria; Euarchontoglires; Primates; Haplorrhini; Catarrhini; Hominidae; Homo`sp|Q02224|CENPE_HUMAN	Kinesin motor domain	Kinesin-like protein	GO:0019886|antigen processing and presentation of exogenous peptide antigen via MHC class II;GO:0007596|blood coagulation;GO:0051301|cell division;GO:0051382|kinetochore assembly;GO:0007079|mitotic chromosome movement towards spindle pole;GO:0000089|mitotic metaphase;GO:0007080|mitotic metaphase plate congression;GO:0000236|mitotic prometaphase;GO:0045860|positive regulation of protein kinase act…	GO:0005524|ATP binding;GO:0043515|kinetochore binding;GO:0003777|microtubule motor activity	GO:0000777|condensed chromosome kinetochore;GO:0000779|condensed chromosome, centromeric region;GO:0005829|cytosol;GO:0000776|kinetochore;GO:0005874|microtubule;GO:0005875|microtubule associated complex;GO:0005634|nucleus;GO:0005819|spindle	K11498|CENPE; centromeric protein E	.	1.17	1.54	1.33	1.33	0.63	0.66	1.34667	0.873333	-0.624788	0.2521	1	1.12	0.81	1.65	0.06	0.12	0.14	1.19333	0.106667	-3.48382	9.03e-06	0.00437191	0.5	0.32	0.33	0.11	0.11	0.11	0.383333	0.11	-1.8011	0.0229094	0.499814
c79374_g1	Danio rerio dCMP deaminase (dctd), mRNA	deoxycytidylate deaminase [Danio rerio]	RecName: Full=Deoxycytidylate deaminase;^Eukaryota; Metazoa; Chordata; Craniata; Vertebrata; Euteleostomi; Mammalia; Eutheria; Euarchontoglires; Glires; Rodentia; Sciurognathi; Muroidea; Muridae; Murinae; Rattus	RecName: Full=Deoxycytidylate deaminase;^Eukaryota; Metazoa; Chordata; Craniata; Vertebrata; Euteleostomi; Mammalia; Eutheria; Euarchontoglires; Glires; Rodentia; Sciurognathi; Muroidea; Muridae; Murinae; Rattus	Cytidine and deoxycytidylate deaminase zinc-binding region	Deoxycytidylate deaminase	GO:0009165|nucleotide biosynthetic process	GO:0004132|dCMP deaminase activity;GO:0046872|metal ion binding;GO:0008270|zinc ion binding	.	K01493|comEB; dCMP deaminase [EC:3.5.4.12]	map01100|Metabolic pathways;map00240|Pyrimidine metabolism	1.08	2.48	1.19	1.45	1.54	1.7	1.58333	1.56333	-0.0183396	0.986496	1	0.82	1.98	3.24	0.36	0.24	0	2.01333	0.2	-3.33151	0.000214711	0.0388476	0.72	0.58	0.49	0.17	0.44	0.16	0.596667	0.256667	-1.21703	0.0766781	0.852272
c87674_g2	Danio rerio choline O-acetyltransferase a (chata), mRNA	choline O-acetyltransferase [Danio rerio]	RecName: Full=Choline O-acetyltransferase;^Eukaryota; Metazoa; Chordata; Craniata; Vertebrata; Euteleostomi; Actinopterygii; Neopterygii; Teleostei; Ostariophysi; Cypriniformes; Cyprinidae; Danio	RecName: Full=Choline O-acetyltransferase;^Eukaryota; Metazoa; Chordata; Craniata; Vertebrata; Euteleostomi; Actinopterygii; Neopterygii; Teleostei; Ostariophysi; Cypriniformes; Cyprinidae; Danio	Choline/Carnitine o-acyltransferase	Carnitine protein	GO:0007626|locomotory behavior;GO:0042136|neurotransmitter biosynthetic process	GO:0004102|choline O-acetyltransferase activity	.	K00623|CHAT; choline O-acetyltransferase [EC:2.3.1.6]	map04725|Cholinergic synapse;map00564|Glycerophospholipid metabolism	30.44	34.96	48.87	27.89	18.56	23.95	38.09	23.4667	-0.698799	0.0218796	0.640961	0	0.06	0	0	0.06	0.05	0.02	0.0366667	0.874469	0.828686	1	2.14	0.34	0.16	0	0.06	0	0.88	0.02	-5.45943	3.7e-05	0.00856703
c70515_g2	PREDICTED: Astyanax mexicanus DNA topoisomerase 1-like (LOC103027608), mRNA	PREDICTED: DNA topoisomerase I, mitochondrial isoform X1 [Danio rerio]	RecName: Full=DNA topoisomerase 1;^Eukaryota; Metazoa; Chordata; Craniata; Vertebrata; Euteleostomi; Amphibia; Batrachia; Anura; Pipoidea; Pipidae; Xenopodinae; Xenopus; Xenopus	RecName: Full=DNA topoisomerase I, mitochondrial;^Eukaryota; Metazoa; Chordata; Craniata; Vertebrata; Euteleostomi; Mammalia; Eutheria; Euarchontoglires; Primates; Haplorrhini; Catarrhini; Hominidae; Homo	Eukaryotic DNA topoisomerase I, DNA binding fragment	Topoisomerase IB	GO:0006260|DNA replication;GO:0006265|DNA topological change	GO:0005524|ATP binding;GO:0003918|DNA topoisomerase type II (ATP-hydrolyzing) activity;GO:0003917|DNA topoisomerase type I activity	GO:0005694|chromosome;GO:0042645|mitochondrial nucleoid	K03163|TOP1; DNA topoisomerase I [EC:5.99.1.2]	.	0.2	1.24	0.36	1.07	4.16	6.54	0.6	3.92333	2.70905	0.000345022	0.0758285	0.09	0.61	0	0.3	1.16	0.65	0.233333	0.703333	1.59182	0.138466	0.947097	0.42	1.14	0.27	4.57	4.82	3.57	0.61	4.32	2.82415	2.46e-07	0.000216329
c92868_g1	Cyprinus carpio clone 914780 microsatellite sequence	PREDICTED: microtubule-associated protein 4-like isoform X5 [Danio rerio]	RecName: Full=Microtubule-associated protein 4;^Eukaryota; Metazoa; Chordata; Craniata; Vertebrata; Euteleostomi; Mammalia; Eutheria; Euarchontoglires; Primates; Haplorrhini; Catarrhini; Hominidae; Homo`sp|P27816|MAP4_HUMAN	RecName: Full=Microtubule-associated protein 4;^Eukaryota; Metazoa; Chordata; Craniata; Vertebrata; Euteleostomi; Mammalia; Eutheria; Euarchontoglires; Primates; Haplorrhini; Catarrhini; Hominidae; Homo`sp|P27816|MAP4_HUMAN	Tau and MAP protein, tubulin-binding repeat	Microtubule-Associated protein	GO:0051301|cell division;GO:0051294|establishment of spindle orientation;GO:0051012|microtubule sliding;GO:0007052|mitotic spindle organization	GO:0005198|structural molecule activity	GO:0005737|cytoplasm;GO:0005874|microtubule;GO:0005875|microtubule associated complex;GO:0072686|mitotic spindle;GO:0005886|plasma membrane	K10431|MAP4; microtubule-associated protein 4	.	405.2	263.8	417.7	319.48	376.53	242.52	362.233	312.843	-0.211479	0.433892	1	5.71	10.18	4.86	3.04	5.58	10.37	6.91667	6.33	-0.127871	0.817321	1	9.22	4.77	2.38	1.48	1.68	1.34	5.45667	1.5	-1.86306	0.000287126	0.0354426
c80738_g1	Danio rerio proenkephalin-like, mRNA (cDNA clone MGC:73353 IMAGE:4791293), complete cds	proenkephalin-A precursor [Danio rerio]	RecName: Full=Proenkephalin-A;^Eukaryota; Metazoa; Chordata; Craniata; Vertebrata; Euteleostomi; Mammalia; Eutheria; Euarchontoglires; Glires; Rodentia; Sciurognathi; Muroidea; Muridae; Murinae; Mus; Mus	RecName: Full=Proenkephalin-A;^Eukaryota; Metazoa; Chordata; Craniata; Vertebrata; Euteleostomi; Mammalia; Eutheria; Euarchontoglires; Glires; Rodentia; Sciurognathi; Muroidea; Muridae; Murinae; Mus; Mus	Vertebrate endogenous opioids neuropeptide	Proenkephalin protein	GO:0001662|behavioral fear response;GO:0007218|neuropeptide signaling pathway;GO:0019233|sensory perception of pain	.	GO:0005576|extracellular region	K18832|PENK; proenkephalin A	.	46.58	57.38	50.31	70.69	67.85	77.45	51.4233	71.9967	0.485507	0.0468068	0.836388	0.06	0.7	0	0.06	0.24	0.05	0.253333	0.116667	-1.11864	0.453815	1	0.86	0.74	0.99	8.12	1.21	5.41	0.863333	4.91333	2.50871	4.48e-05	0.00974918
c65817_g1	Caenorhabditis elegans Cosmid R151, complete sequence	PREDICTED: protein-tyrosine kinase 6-like [Astyanax mexicanus]	RecName: Full=Protein-tyrosine kinase 6;^Eukaryota; Metazoa; Chordata; Craniata; Vertebrata; Euteleostomi; Mammalia; Eutheria; Euarchontoglires; Glires; Rodentia; Sciurognathi; Muroidea; Muridae; Murinae; Mus; Mus	RecName: Full=Protein-tyrosine kinase 6;^Eukaryota; Metazoa; Chordata; Craniata; Vertebrata; Euteleostomi; Mammalia; Eutheria; Euarchontoglires; Glires; Rodentia; Sciurognathi; Muroidea; Muridae; Murinae; Mus; Mus	Variant SH3 domain	Serine/threonine protein kinase	GO:0016477|cell migration;GO:0071300|cellular response to retinoic acid;GO:0060575|intestinal epithelial cell differentiation;GO:0045926|negative regulation of growth;GO:0061099|negative regulation of protein tyrosine kinase activity;GO:0010976|positive regulation of neuron projection development;GO:0046777|protein autophosphorylation;GO:0042503|tyrosine phosphorylation of Stat3 protein;GO:004250…	GO:0005524|ATP binding;GO:0004715|non-membrane spanning protein tyrosine kinase activity;GO:0004674|protein serine/threonine kinase activity	GO:0005737|cytoplasm;GO:0005634|nucleus;GO:0005886|plasma membrane;GO:0001726|ruffle	K08894|PTK6, BRK; protein tyrosine kinase 6 [EC:2.7.10.2]	.	4.78	4.64	4.07	3.45	2.25	2.8	4.49667	2.83333	-0.666356	0.0868097	0.970796	2.24	2.88	2.29	0.5	0.72	0.57	2.47	0.596667	-2.04951	0.00016817	0.0325353	0.97	1.03	0.71	0.68	1.07	0.49	0.903333	0.746667	-0.274794	0.630544	1
c79650_g1	PREDICTED: Sarcophilus harrisii cholinergic receptor, muscarinic 3 (CHRM3), mRNA	PREDICTED: muscarinic acetylcholine receptor M3-like isoform X1 [Astyanax mexicanus]	RecName: Full=Muscarinic acetylcholine receptor M3;^Eukaryota; Metazoa; Chordata; Craniata; Vertebrata; Euteleostomi; Mammalia; Eutheria; Euarchontoglires; Primates; Haplorrhini; Catarrhini; Hominidae; Gorilla	RecName: Full=Muscarinic acetylcholine receptor M3;^Eukaryota; Metazoa; Chordata; Craniata; Vertebrata; Euteleostomi; Mammalia; Eutheria; Euarchontoglires; Primates; Haplorrhini; Catarrhini; Hominidae; Gorilla	Serpentine type 7TM GPCR chemoreceptor Srsx	.	GO:0007213|G-protein coupled acetylcholine receptor signaling pathway	GO:0016907|G-protein coupled acetylcholine receptor activity	GO:0016323|basolateral plasma membrane;GO:0030054|cell junction;GO:0016021|integral to membrane;GO:0045211|postsynaptic membrane	K04131|CHRM3; muscarinic acetylcholine receptor M3	map04742|Taste transduction;map04080|Neuroactive ligand-receptor interaction;map04020|Calcium signaling pathway;map04970|Salivary secretion;map04971|Gastric acid secretion;map04972|Pancreatic secretion;map04725|Cholinergic synapse;map04911|Insulin secretion;map04810|Regulation of actin cytoskeleton	6.32	4.64	3.49	7.6	8.57	11.56	4.81667	9.24333	0.940378	0.0120863	0.505273	0	0	0	1.55	0.06	0.6	0.001	0.736667	9.52487	1.85e-05	0.00705012	0.11	0	0.05	0	0.06	0	0.0533333	0.02	-1.41504	0.580911	1
c76067_g1	Ctenopharyngodon idella UBA gene for MHC class I antigen, partial cds, isolate: XC-2008l	MHC class I antigen [Ctenopharyngodon idella]	RecName: Full=Class I histocompatibility antigen, F10 alpha chain;^Eukaryota; Metazoa; Chordata; Craniata; Vertebrata; Euteleostomi; Archosauria; Dinosauria; Saurischia; Theropoda; Coelurosauria; Aves; Neognathae; Galliformes; Phasianidae; Phasianinae; Gallus	RecName: Full=Major histocompatibility complex class I-related gene protein;^Eukaryota; Metazoa; Chordata; Craniata; Vertebrata; Euteleostomi; Mammalia; Eutheria; Euarchontoglires; Glires; Rodentia; Sciurognathi; Muroidea; Muridae; Murinae; Mus; Mus	Class I Histocompatibility antigen, domains alpha 1 and 2	Protein involved in antigen processing and presentation	GO:0002474|antigen processing and presentation of peptide antigen via MHC class I;GO:0006955|immune response	.	GO:0005783|endoplasmic reticulum;GO:0016021|integral to membrane;GO:0042612|MHC class I protein complex	.	.	64.38	56.92	67.91	71.15	69.76	170.62	63.07	103.843	0.719383	0.0338815	0.752619	51.21	97.31	315.93	96.32	125.93	260.2	154.817	160.817	0.0548561	0.926804	1	15.17	12.45	15.5	24.28	32.79	49.89	14.3733	35.6533	1.31064	0.000173311	0.025419
c70515_g1	PREDICTED: Poecilia formosa DNA topoisomerase I, mitochondrial-like (LOC103138890), mRNA	PREDICTED: DNA topoisomerase I, mitochondrial isoform X1 [Danio rerio]	RecName: Full=DNA topoisomerase 1;^Eukaryota; Metazoa; Chordata; Craniata; Vertebrata; Euteleostomi; Mammalia; Eutheria; Euarchontoglires; Glires; Rodentia; Sciurognathi; Muroidea; Muridae; Murinae; Mus; Mus	RecName: Full=DNA topoisomerase 1;^Eukaryota; Metazoa; Chordata; Craniata; Vertebrata; Euteleostomi; Mammalia; Eutheria; Euarchontoglires; Glires; Rodentia; Sciurognathi; Muroidea; Muridae; Murinae; Rattus	Eukaryotic DNA topoisomerase I, catalytic core	Topoisomerase IB	GO:0071373|cellular response to luteinizing hormone stimulus;GO:0033554|cellular response to stress;GO:0006338|chromatin remodeling;GO:0007059|chromosome segregation;GO:0006260|DNA replication;GO:0006265|DNA topological change;GO:0031100|organ regeneration;GO:0051591|response to cAMP;GO:0009266|response to temperature stimulus;GO:0009303|rRNA transcription	GO:0005524|ATP binding;GO:0031490|chromatin DNA binding;GO:0003918|DNA topoisomerase type II (ATP-hydrolyzing) activity;GO:0003917|DNA topoisomerase type I activity;GO:0032403|protein complex binding	GO:0005730|nucleolus;GO:0005654|nucleoplasm;GO:0031298|replication fork protection complex	K03163|TOP1; DNA topoisomerase I [EC:5.99.1.2]	.	3.12	5.18	3.27	6.03	8.06	11.76	3.85667	8.61667	1.15978	0.00370719	0.290389	0.68	1.22	0.69	1.52	3.02	2.18	0.863333	2.24	1.37551	0.0157317	0.423024	2.31	4	3.45	16.27	23.04	16.44	3.25333	18.5833	2.51402	2.91e-11	1.02e-07
c90702_g1	PREDICTED: Astyanax mexicanus ADAM metallopeptidase domain 19 (adam19), mRNA	PREDICTED: disintegrin and metalloproteinase domain-containing protein 19 [Danio rerio]	RecName: Full=Disintegrin and metalloproteinase domain-containing protein 19;^Eukaryota; Metazoa; Chordata; Craniata; Vertebrata; Euteleostomi; Mammalia; Eutheria; Euarchontoglires; Primates; Haplorrhini; Catarrhini; Hominidae; Homo	RecName: Full=Disintegrin and metalloproteinase domain-containing protein 19;^Eukaryota; Metazoa; Chordata; Craniata; Vertebrata; Euteleostomi; Mammalia; Eutheria; Euarchontoglires; Primates; Haplorrhini; Catarrhini; Hominidae; Homo	Reprolysin family propeptide	.	GO:0007507|heart development;GO:0006509|membrane protein ectodomain proteolysis	GO:0046872|metal ion binding;GO:0004222|metalloendopeptidase activity;GO:0008270|zinc ion binding	GO:0016021|integral to membrane	K08608|ADAM19; disintegrin and metalloproteinase domain-containing protein 19 [EC:3.4.24.-]	.	13.43	10.55	13.75	11.77	12.02	14.86	12.5767	12.8833	0.0347563	0.914324	1	4.12	1.57	1.85	0.94	0.96	0.57	2.51333	0.823333	-1.61005	0.00708149	0.287577	4.61	3.13	2.87	1.28	0.72	0.3	3.53667	0.766667	-2.20572	4.48e-05	0.00974918
c75132_g2	Danio rerio Fras1 related extracellular matrix 3 (frem3), mRNA	FRAS1-related extracellular matrix protein 3 precursor [Danio rerio]	RecName: Full=FRAS1-related extracellular matrix protein 2;^Eukaryota; Metazoa; Chordata; Craniata; Vertebrata; Euteleostomi; Mammalia; Eutheria; Euarchontoglires; Primates; Haplorrhini; Catarrhini; Hominidae; Homo	RecName: Full=FRAS1-related extracellular matrix protein 2;^Eukaryota; Metazoa; Chordata; Craniata; Vertebrata; Euteleostomi; Mammalia; Eutheria; Euarchontoglires; Primates; Haplorrhini; Catarrhini; Hominidae; Homo	Calx-beta domain	Calcium ion binding protein	GO:0007154|cell communication;GO:0007156|homophilic cell adhesion;GO:0048839|inner ear development;GO:0002009|morphogenesis of an epithelium	GO:0005509|calcium ion binding	GO:0005604|basement membrane;GO:0016021|integral to membrane;GO:0005886|plasma membrane	.	.	1.46	2.1	1.83	0.93	1.51	1.92	1.79667	1.45333	-0.305957	0.53829	1	0	0.06	0.03	0	0.06	0.03	0.03	0.03	0	1	1	26.91	19.53	26.61	6.02	6.66	3.54	24.35	5.40667	-2.17111	4.23e-09	8.25e-06
c91389_g1	PREDICTED: Haplochromis burtoni beta,beta-carotene 9',10'-oxygenase-like (LOC102302110), mRNA	PREDICTED: beta,beta-carotene 9',10'-oxygenase isoform X1 [Danio rerio]	RecName: Full=Beta,beta-carotene 9',10'-oxygenase;^Eukaryota; Metazoa; Chordata; Craniata; Vertebrata; Euteleostomi; Mammalia; Eutheria; Euarchontoglires; Glires; Rodentia; Sciurognathi; Muroidea; Muridae; Murinae; Mus; Mus`sp|Q99NF1|BCDO2_MOUSE	RecName: Full=Beta,beta-carotene 9',10'-oxygenase;^Eukaryota; Metazoa; Chordata; Craniata; Vertebrata; Euteleostomi; Mammalia; Eutheria; Euarchontoglires; Glires; Rodentia; Sciurognathi; Muroidea; Muridae; Murinae; Mus; Mus	Retinal pigment epithelial membrane protein	Lignostilbene-alpha,beta-dioxygenase and related enzymes	GO:0016121|carotene catabolic process;GO:0016116|carotenoid metabolic process;GO:0051881|regulation of mitochondrial membrane potential;GO:2000377|regulation of reactive oxygen species metabolic process;GO:0042574|retinal metabolic process;GO:0042573|retinoic acid metabolic process	GO:0046872|metal ion binding;GO:0016702|oxidoreductase activity, acting on single donors with incorporation of molecular oxygen, incorporation of two atoms of oxygen	GO:0005739|mitochondrion	K10252|BCDO2; beta,beta-carotene 9',10'-dioxygenase [EC:1.13.11.71]	.	17.45	12.19	12.14	14.58	9.6	11.87	13.9267	12.0167	-0.212813	0.523469	1	13.19	17.19	20.57	24.44	18.49	14.3	16.9833	19.0767	0.167689	0.688093	1	3	3.07	2.55	0.88	0.88	0.41	2.87333	0.723333	-1.98999	2.25e-05	0.00629875
c61130_g1	PREDICTED: Astyanax mexicanus solute carrier family 1 (glial high affinity glutamate transporter), member 2 (slc1a2), transcript variant X3, mRNA	PREDICTED: excitatory amino acid transporter 2 isoform X2 [Danio rerio]	RecName: Full=Excitatory amino acid transporter 2;^Eukaryota; Metazoa; Chordata; Craniata; Vertebrata; Euteleostomi; Mammalia; Eutheria; Euarchontoglires; Glires; Rodentia; Sciurognathi; Muroidea; Muridae; Murinae; Rattus	RecName: Full=Excitatory amino acid transporter 2;^Eukaryota; Metazoa; Chordata; Craniata; Vertebrata; Euteleostomi; Mammalia; Eutheria; Euarchontoglires; Glires; Rodentia; Sciurognathi; Muroidea; Muridae; Murinae; Rattus	Sodium:dicarboxylate symporter family	Na+/H+-dicarboxylate symporters	GO:0030534|adult behavior;GO:0031668|cellular response to extracellular stimulus;GO:0070779|D-aspartate import;GO:0051938|L-glutamate import;GO:0035264|multicellular organism growth;GO:0010259|multicellular organismal aging;GO:0006836|neurotransmitter transport;GO:0046326|positive regulation of glucose import;GO:0043200|response to amino acid stimulus;GO:0042493|response to drug;GO:0009611|respon…	GO:0015501|glutamate:sodium symporter activity;GO:0005314|high-affinity glutamate transmembrane transporter activity;GO:0017153|sodium:dicarboxylate symporter activity	GO:0030673|axolemma;GO:0043198|dendritic shaft;GO:0043197|dendritic spine;GO:0016021|integral to membrane;GO:0005886|plasma membrane;GO:0042734|presynaptic membrane	.	.	823.63	1010.54	1122.6	1154.53	1117.2	1090.06	985.59	1120.6	0.185208	0.424315	1	0.59	0.52	0.32	0.61	3.4	0.46	0.476667	1.49	1.64426	0.045698	0.662494	17.72	4.82	0.63	0.37	1.1	0.93	7.72333	0.8	-3.27115	0.000169435	0.025061
c81343_g1	Danio rerio mRNA for tenascin-W	Tnw, partial [Danio rerio]	RecName: Full=Tenascin-N;^Eukaryota; Metazoa; Chordata; Craniata; Vertebrata; Euteleostomi; Mammalia; Eutheria; Euarchontoglires; Glires; Rodentia; Sciurognathi; Muroidea; Muridae; Murinae; Mus; Mus`sp|Q80Z71|TENN_MOUSE	RecName: Full=Tenascin-N;^Eukaryota; Metazoa; Chordata; Craniata; Vertebrata; Euteleostomi; Mammalia; Eutheria; Euarchontoglires; Glires; Rodentia; Sciurognathi; Muroidea; Muridae; Murinae; Mus; Mus`sp|Q80Z71|TENN_MOUSE	Human growth factor-like EGF	.	GO:0007409|axonogenesis;GO:0016049|cell growth;GO:0016477|cell migration;GO:0007160|cell-matrix adhesion;GO:0007165|signal transduction	GO:0042802|identical protein binding;GO:0005178|integrin binding	GO:0009986|cell surface;GO:0005615|extracellular space;GO:0005578|proteinaceous extracellular matrix	K05719|ITGB1; integrin beta 1`K06252|TN; tenascin`K06257|SDC1; syndecan 1`K06493|ITGB3; integrin beta 3`K06550|L1CAM; L1 cell adhesion molecule`K06589|ITGB6; integrin beta 6`K06788|CXADR, CAR; coxsackievirus and adenovirus receptor`K16338|SDC4; syndecan 4	map04915|Estrogen signaling pathway;map05100|Bacterial invasion of epithelial cells;map04151|PI3K-Akt signaling pathway;map05205|Proteoglycans in cancer;map04360|Axon guidance;map05200|Pathways in cancer;map05140|Leishmaniasis;map05222|Small cell lung cancer;map05145|Toxoplasmosis;map04670|Leukocyte transendothelial migration;map04611|Platelet activation;map04514|Cell adhesion molecules (CAMs);ma…	0.2	1.35	0.78	1.51	1.25	1.13	0.776667	1.29667	0.73944	0.265554	1	0.06	0.17	0	0	0	0	0.0766667	0.001	-6.26053	0.130118	0.929803	12.42	7.84	2.19	2.07	0.8	0.33	7.48333	1.06667	-2.81057	6.77e-05	0.0129469
c82370_g1	Zebrafish DNA sequence from clone DKEY-9P24 in linkage group 23, complete sequence	PREDICTED: sodium channel, voltage gated, type VIII, alpha subunit a isoform X3 [Danio rerio]	RecName: Full=Sodium channel protein type 8 subunit alpha;^Eukaryota; Metazoa; Chordata; Craniata; Vertebrata; Euteleostomi; Mammalia; Eutheria; Euarchontoglires; Glires; Rodentia; Sciurognathi; Muroidea; Muridae; Murinae; Rattus	RecName: Full=Sodium channel protein type 8 subunit alpha;^Eukaryota; Metazoa; Chordata; Craniata; Vertebrata; Euteleostomi; Mammalia; Eutheria; Euarchontoglires; Glires; Rodentia; Sciurognathi; Muroidea; Muridae; Murinae; Rattus	IQ calmodulin-binding motif	Kef-type K+ transport systems, predicted NAD-binding component	GO:0042552|myelination;GO:0007422|peripheral nervous system development	GO:0005524|ATP binding;GO:0031402|sodium ion binding;GO:0005248|voltage-gated sodium channel activity	GO:0043194|axon initial segment;GO:0033268|node of Ranvier;GO:0001518|voltage-gated sodium channel complex	K04840|SCN8A; voltage-gated sodium channel type VIII alpha	.	193.93	112.3	183.67	120.15	137.92	132.49	163.3	130.187	-0.326943	0.217451	1	0.29	0.29	0.2	0.06	0.69	0.11	0.26	0.286667	0.140863	0.918289	1	2.89	0.98	0.47	0.17	0.17	0.11	1.44667	0.15	-3.2697	3.25e-05	0.00798347
c60807_g1	Cyprinus carpio mRNA for serum amyloid A protein, complete cds	PREDICTED: serum amyloid A protein isoform X1 [Danio rerio]	RecName: Full=Serum amyloid A-3 protein;^Eukaryota; Metazoa; Chordata; Craniata; Vertebrata; Euteleostomi; Mammalia; Eutheria; Euarchontoglires; Glires; Lagomorpha; Leporidae; Oryctolagus	RecName: Full=Serum amyloid A-3 protein;^Eukaryota; Metazoa; Chordata; Craniata; Vertebrata; Euteleostomi; Mammalia; Eutheria; Euarchontoglires; Glires; Lagomorpha; Leporidae; Oryctolagus	Serum amyloid A protein	Serum amyloid A protein	GO:0006953|acute-phase response	.	GO:0034364|high-density lipoprotein particle	K17310|SAA; serum amyloid A protein	.	0.9	2.16	1.55	1.1	0.85	1.07	1.53667	1.00667	-0.610218	0.260776	1	3.24	5.18	53.93	2.57	1.16	1.75	20.7833	1.82667	-3.50814	8.53e-05	0.0204492	1.39	2.44	1.15	0.43	1.32	1.07	1.66	0.94	-0.820451	0.145511	1
c87071_g1	Danio rerio ATPase, Ca++ transporting, cardiac muscle, slow twitch 2a (atp2a2a), mRNA	unnamed protein product [Oncorhynchus mykiss]	RecName: Full=Sarcoplasmic/endoplasmic reticulum calcium ATPase 2;^Eukaryota; Metazoa; Chordata; Craniata; Vertebrata; Euteleostomi; Mammalia; Eutheria; Laurasiatheria; Carnivora; Caniformia; Canidae; Canis	RecName: Full=Sarcoplasmic/endoplasmic reticulum calcium ATPase 2;^Eukaryota; Metazoa; Chordata; Craniata; Vertebrata; Euteleostomi; Mammalia; Eutheria; Laurasiatheria; Carnivora; Feliformia; Felidae; Felinae; Felis	Cation transporting ATPase, C-terminus	.	GO:0006754|ATP biosynthetic process	GO:0005524|ATP binding;GO:0005388|calcium-transporting ATPase activity;GO:0046872|metal ion binding	GO:0016021|integral to membrane;GO:0033017|sarcoplasmic reticulum membrane	K05853|ATP2A; Ca2+ transporting ATPase, sarcoplasmic/endoplasmic reticulum [EC:3.6.3.8]	map04022|cGMP-PKG signaling pathway;map04972|Pancreatic secretion;map05010|Alzheimer's disease;map04020|Calcium signaling pathway	4.11	2.56	3.83	2.26	3.64	1.81	3.5	2.57	-0.445587	0.326437	1	0.06	0.41	0.17	0.42	0.81	0.19	0.213333	0.473333	1.14975	0.223179	1	26.53	32.75	30.58	70.89	139.64	81.8	29.9533	97.4433	1.70185	5.76e-07	0.000418419
c87390_g1	Danio rerio kinesin family member 11, mRNA (cDNA clone IMAGE:3815942)	PREDICTED: kinesin-like protein KIF11 isoform X1 [Danio rerio]	RecName: Full=Kinesin-like protein KIF11;^Eukaryota; Metazoa; Chordata; Craniata; Vertebrata; Euteleostomi; Amphibia; Batrachia; Anura; Pipoidea; Pipidae; Xenopodinae; Xenopus; Silurana	RecName: Full=Kinesin-like protein KIF11;^Eukaryota; Metazoa; Chordata; Craniata; Vertebrata; Euteleostomi; Amphibia; Batrachia; Anura; Pipoidea; Pipidae; Xenopodinae; Xenopus; Silurana	Kinesin motor domain	Kinesin-like protein	GO:0051301|cell division;GO:0007018|microtubule-based movement;GO:0007067|mitosis	GO:0005524|ATP binding;GO:0008017|microtubule binding;GO:0003777|microtubule motor activity;GO:0019901|protein kinase binding	GO:0005813|centrosome;GO:0005875|microtubule associated complex;GO:0005876|spindle microtubule;GO:0000922|spindle pole	K10398|KIF11, EG5; kinesin family member 11	.	7.2	6.93	9.09	6.47	4.7	2.66	7.74	4.61	-0.747567	0.0624811	0.896127	4.39	5.24	5.84	1.05	0.81	1.01	5.15667	0.956667	-2.43035	7.97e-07	0.000703637	3	3.42	2.35	1.31	1.07	0.66	2.92333	1.01333	-1.52851	0.000723699	0.0638166
c73347_g1	Cyprinus carpio ornithine decarboxylase 1 (ODC1) mRNA, complete cds	ornithine decarboxylase 1b [Cyprinus carpio]	RecName: Full=Ornithine decarboxylase;^Eukaryota; Metazoa; Chordata; Craniata; Vertebrata; Euteleostomi; Mammalia; Eutheria; Euarchontoglires; Glires; Rodentia; Sciurognathi; Muroidea; Muridae; Murinae; Rattus	RecName: Full=Ornithine decarboxylase;^Eukaryota; Metazoa; Chordata; Craniata; Vertebrata; Euteleostomi; Mammalia; Eutheria; Euarchontoglires; Glires; Rodentia; Sciurognathi; Muroidea; Muridae; Murinae; Rattus	Pyridoxal-dependent decarboxylase, pyridoxal binding domain	Diaminopimelate decarboxylase	GO:0009446|putrescine biosynthetic process;GO:0033387|putrescine biosynthetic process from ornithine	GO:0004586|ornithine decarboxylase activity	.	K01581|E4.1.1.17, ODC1, speC, speF; ornithine decarboxylase [EC:4.1.1.17]	map01100|Metabolic pathways;map00480|Glutathione metabolism;map01110|Biosynthesis of secondary metabolites;map00330|Arginine and proline metabolism;map01130|Biosynthesis of antibiotics;map01230|Biosynthesis of amino acids;map05146|Amoebiasis;map00220|Arginine biosynthesis;map00300|Lysine biosynthesis;map01120|Microbial metabolism in diverse environments	169.93	175.64	116.61	123.92	152.36	142.66	154.06	139.647	-0.141711	0.57412	1	76.24	92.24	67.5	51.26	111.69	108.75	78.66	90.5667	0.20335	0.621644	1	77.66	36.09	42.06	15.19	24.15	20.58	51.9367	19.9733	-1.37868	0.000188868	0.0269518
c68033_g1	Danio rerio trans-2,3-enoyl-CoA reductase-like 2b (tecrl2b), mRNA	trans-2,3-enoyl-CoA reductase-like 2b [Danio rerio]	RecName: Full=Very-long-chain enoyl-CoA reductase;^Eukaryota; Metazoa; Chordata; Craniata; Vertebrata; Euteleostomi; Mammalia; Eutheria; Euarchontoglires; Primates; Haplorrhini; Catarrhini; Hominidae; Homo	RecName: Full=Very-long-chain enoyl-CoA reductase;^Eukaryota; Metazoa; Chordata; Craniata; Vertebrata; Euteleostomi; Mammalia; Eutheria; Euarchontoglires; Primates; Haplorrhini; Catarrhini; Hominidae; Homo	3-oxo-5-alpha-steroid 4-dehydrogenase	.	GO:0030497|fatty acid elongation;GO:0035338|long-chain fatty-acyl-CoA biosynthetic process;GO:0019432|triglyceride biosynthetic process;GO:0042761|very long-chain fatty acid biosynthetic process	GO:0016627|oxidoreductase activity, acting on the CH-CH group of donors	GO:0030176|integral to endoplasmic reticulum membrane	K10258|TER, TSC13, CER10; very-long-chain enoyl-CoA reductase [EC:1.3.1.93]	map00062|Fatty acid elongation;map01212|Fatty acid metabolism;map01110|Biosynthesis of secondary metabolites;map01040|Biosynthesis of unsaturated fatty acids	0.06	0.08	0.06	0.14	0	0.22	0.0666667	0.12	0.847997	0.556764	1	0	0	0	0	0	0	0.001	0.001	0	1	1	13.58	10.57	11.99	0.71	0.17	0.88	12.0467	0.586667	-4.35995	1.71e-16	9.78e-13
c85887_g1	Danio rerio chot1 mRNA for Sodium- and chloride-dependent creatine transporter 1, partial cds	PREDICTED: sodium- and chloride-dependent creatine transporter 1 isoform X1 [Danio rerio]	RecName: Full=Sodium- and chloride-dependent creatine transporter 1;^Eukaryota; Metazoa; Chordata; Craniata; Vertebrata; Euteleostomi; Mammalia; Eutheria; Euarchontoglires; Glires; Rodentia; Sciurognathi; Muroidea; Muridae; Murinae; Rattus	RecName: Full=Sodium- and chloride-dependent creatine transporter 1;^Eukaryota; Metazoa; Chordata; Craniata; Vertebrata; Euteleostomi; Mammalia; Eutheria; Euarchontoglires; Glires; Rodentia; Sciurognathi; Muroidea; Muridae; Murinae; Rattus	Sodium:neurotransmitter symporter family	Na+-dependent transporters of the SNF family	.	GO:0015220|choline transmembrane transporter activity;GO:0005309|creatine:sodium symporter activity;GO:0005328|neurotransmitter:sodium symporter activity	GO:0005887|integral to plasma membrane;GO:0005886|plasma membrane	K05039|SLC6A6S; solute carrier family 6 (neurotransmitter transporter, GABA) member 6/8/11/12/13	.	140.94	140.55	147.83	113.68	116.2	135.46	143.107	121.78	-0.232814	0.31064	1	16.31	12.31	8.1	4.54	4.39	4.28	12.24	4.40333	-1.47494	0.0010938	0.105257	583.32	305.65	573.13	118.26	147.49	86.79	487.367	117.513	-2.05218	7.61e-09	1.31e-05
c80722_g1	PREDICTED: Xiphophorus maculatus low-density lipoprotein receptor-related protein 1B-like (LOC102234552), partial mRNA	PREDICTED: low-density lipoprotein receptor-related protein 1B isoform X1 [Danio rerio]	RecName: Full=Low-density lipoprotein receptor-related protein 1B;^Eukaryota; Metazoa; Chordata; Craniata; Vertebrata; Euteleostomi; Mammalia; Eutheria; Euarchontoglires; Primates; Haplorrhini; Catarrhini; Hominidae; Homo`sp|Q9NZR2|LRP1B_HUMAN	RecName: Full=Low-density lipoprotein receptor-related protein 1B;^Eukaryota; Metazoa; Chordata; Craniata; Vertebrata; Euteleostomi; Mammalia; Eutheria; Euarchontoglires; Primates; Haplorrhini; Catarrhini; Hominidae; Homo`sp|Q9NZR2|LRP1B_HUMAN	Low-density lipoprotein receptor domain class A	Transposase	GO:0015031|protein transport;GO:0006898|receptor-mediated endocytosis	GO:0005509|calcium ion binding;GO:0005041|low-density lipoprotein receptor activity	GO:0016021|integral to membrane	.	.	31.55	16.75	32.15	18.61	17.85	13.93	26.8167	16.7967	-0.674955	0.0434308	0.821625	0.32	0	0.17	0.83	0.27	0.11	0.163333	0.403333	1.30415	0.263062	1	1.64	1.14	1.29	0.31	0.33	0.47	1.35667	0.37	-1.87447	0.000422918	0.0454875
c92978_g1	Zebrafish DNA sequence from clone CH211-222B21 in linkage group 12, complete sequence	PREDICTED: zinc finger and BTB domain-containing protein 38 [Danio rerio]	RecName: Full=Zinc finger and BTB domain-containing protein 38;^Eukaryota; Metazoa; Chordata; Craniata; Vertebrata; Euteleostomi; Mammalia; Eutheria; Euarchontoglires; Primates; Haplorrhini; Catarrhini; Hominidae; Homo`sp|Q8NAP3|ZBT38_HUMAN	RecName: Full=Zinc finger and BTB domain-containing protein 38;^Eukaryota; Metazoa; Chordata; Craniata; Vertebrata; Euteleostomi; Mammalia; Eutheria; Euarchontoglires; Primates; Haplorrhini; Catarrhini; Hominidae; Homo	C2H2-type zinc finger	FOG: Zn-finger	GO:0045944|positive regulation of transcription from RNA polymerase II promoter;GO:0006351|transcription, DNA-dependent	GO:0003677|DNA binding;GO:0046872|metal ion binding;GO:0003700|sequence-specific DNA binding transcription factor activity;GO:0008270|zinc ion binding	GO:0005634|nucleus	K10510|ZBTB38; zinc finger and BTB domain-containing protein 38	.	342.6	315.11	357.97	414.61	433.87	459.25	338.56	435.91	0.364619	0.10281	1	36.46	50.01	29.14	33.05	46.02	47.29	38.5367	42.12	0.128274	0.745559	1	19.47	24.08	15.22	33.11	50.91	45.83	19.59	43.2833	1.14369	0.000476748	0.0492778
c72165_g1	Zebrafish DNA sequence from clone DKEY-173F1 in linkage group 13, complete sequence	Vaccinia related kinase 2 [Danio rerio]	RecName: Full=Serine/threonine-protein kinase VRK2;^Eukaryota; Metazoa; Chordata; Craniata; Vertebrata; Euteleostomi; Mammalia; Eutheria; Euarchontoglires; Primates; Haplorrhini; Catarrhini; Hominidae; Homo`sp|Q86Y07|VRK2_HUMAN	RecName: Full=Serine/threonine-protein kinase VRK2;^Eukaryota; Metazoa; Chordata; Craniata; Vertebrata; Euteleostomi; Mammalia; Eutheria; Euarchontoglires; Primates; Haplorrhini; Catarrhini; Hominidae; Homo	Protein kinase domain	Serine/threonine protein kinase	GO:0034599|cellular response to oxidative stress;GO:0046777|protein autophosphorylation;GO:2000659|regulation of interleukin-1-mediated signaling pathway;GO:0043408|regulation of MAPK cascade;GO:0019048|virus-host interaction	GO:0005524|ATP binding;GO:0004674|protein serine/threonine kinase activity	GO:0005789|endoplasmic reticulum membrane;GO:0016021|integral to membrane;GO:0031966|mitochondrial membrane;GO:0005634|nucleus	K08816|VRK; vaccinia related kinase [EC:2.7.11.1]	.	1.72	2.05	5.96	17.43	15.8	12.72	3.24333	15.3167	2.23955	2.78e-06	0.00261544	1.15	1.83	3.27	9.52	9.29	5.21	2.08333	8.00667	1.94231	0.000320505	0.0502454	0.94	1.06	2.03	3.46	4.71	2.61	1.34333	3.59333	1.41951	0.00238779	0.136373
c61957_g1	PREDICTED: Elephantulus edwardii keratin 32 (KRT32), mRNA	PREDICTED: keratin, type I cytoskeletal 13-like [Astyanax mexicanus]	RecName: Full=Keratin, type I cytoskeletal 16;^Eukaryota; Metazoa; Chordata; Craniata; Vertebrata; Euteleostomi; Mammalia; Eutheria; Euarchontoglires; Primates; Haplorrhini; Catarrhini; Hominidae; Homo	RecName: Full=Keratin, type I cytoskeletal 42;^Eukaryota; Metazoa; Chordata; Craniata; Vertebrata; Euteleostomi; Mammalia; Eutheria; Euarchontoglires; Glires; Rodentia; Sciurognathi; Muroidea; Muridae; Murinae; Rattus	Intermediate filament protein	Protein involved in cell differentiation involved in embryonic placenta development	.	GO:0005198|structural molecule activity	GO:0005737|cytoplasm;GO:0005882|intermediate filament	K07604|KRT1; type I keratin, acidic	.	0.26	0.3	3.44	0	0.06	0.27	1.33333	0.11	-3.59946	0.00299603	0.261615	0.03	1.92	3.91	0	0	0	1.95333	0.001	-10.9317	7.52e-07	0.000675742	0.78	3.29	14.73	1.59	2.2	0	6.26667	1.26333	-2.31046	0.0395154	0.63925
c72305_g1	Cyprinus carpio mRNA for putative stromal cell-derived factor 1 precursor (cxcl12b gene), complete cds	putative stromal cell-derived factor 1 precursor [Cyprinus carpio]	RecName: Full=Stromal cell-derived factor 1;^Eukaryota; Metazoa; Chordata; Craniata; Vertebrata; Euteleostomi; Amphibia; Batrachia; Anura; Pipoidea; Pipidae; Xenopodinae; Xenopus; Xenopus	RecName: Full=Stromal cell-derived factor 1;^Eukaryota; Metazoa; Chordata; Craniata; Vertebrata; Euteleostomi; Amphibia; Batrachia; Anura; Pipoidea; Pipidae; Xenopodinae; Xenopus; Xenopus	Small cytokines (intecrine/chemokine), interleukin-8 like	.	GO:0060326|cell chemotaxis;GO:0007204|elevation of cytosolic calcium ion concentration;GO:0007186|G-protein coupled receptor signaling pathway;GO:0006955|immune response;GO:0007509|mesoderm migration involved in gastrulation	GO:0008009|chemokine activity	GO:0005615|extracellular space	K10031|CXCL12; C-X-C motif chemokine 12	map04064|NF-kappa B signaling pathway;map04062|Chemokine signaling pathway;map04060|Cytokine-cytokine receptor interaction;map05200|Pathways in cancer;map05323|Rheumatoid arthritis;map04672|Intestinal immune network for IgA production;map04670|Leukocyte transendothelial migration	19.08	24.82	26.22	29.75	47.72	31.06	23.3733	36.1767	0.630196	0.0383496	0.784815	2.89	3.32	2.55	7.31	7.53	5.32	2.92	6.72	1.20249	0.00777599	0.304233	66.94	77.76	64.18	149.75	134.71	147.05	69.6267	143.837	1.04672	0.000190967	0.0270991
c76067_g2	Cyprinus carpio color MHC class I antigen (Cyca-UA) mRNA, Cyca-UA*1001 allele, partial cds	MHC class I antigen, partial [Cyprinus carpio 'color']	RecName: Full=Major histocompatibility complex class I-related gene protein;^Eukaryota; Metazoa; Chordata; Craniata; Vertebrata; Euteleostomi; Mammalia; Eutheria; Euarchontoglires; Primates; Haplorrhini; Catarrhini; Hominidae; Homo	RecName: Full=Major histocompatibility complex class I-related gene protein;^Eukaryota; Metazoa; Chordata; Craniata; Vertebrata; Euteleostomi; Mammalia; Eutheria; Euarchontoglires; Primates; Haplorrhini; Catarrhini; Hominidae; Homo	Class I Histocompatibility antigen, domains alpha 1 and 2	Protein involved in antigen processing and presentation	GO:0002474|antigen processing and presentation of peptide antigen via MHC class I;GO:0006955|immune response	GO:0032393|MHC class I receptor activity	GO:0005783|endoplasmic reticulum;GO:0005576|extracellular region;GO:0016021|integral to membrane;GO:0042612|MHC class I protein complex	.	.	0.06	0.11	0.33	237.31	0.14	0.99	0.166667	79.48	8.89748	4.05e-06	0.00342646	0.06	0	2.2	136.64	0.06	1.04	0.753333	45.9133	5.92948	0.00429144	0.227594	0	0	0.16	45.87	0	0.19	0.0533333	15.3533	8.1693	0.000419709	0.0452658
c90228_g1	Cynops pyrrhogaster mRNA for alpha1 type II collagen, complete cds	PREDICTED: collagen alpha-2(V) chain isoform X1 [Danio rerio]	RecName: Full=Collagen alpha-1(II) chain;^Eukaryota; Metazoa; Chordata; Craniata; Vertebrata; Euteleostomi; Archosauria; Dinosauria; Saurischia; Theropoda; Coelurosauria; Aves; Neognathae; Galliformes; Phasianidae; Phasianinae; Gallus	RecName: Full=Collagen alpha-2(I) chain;^Eukaryota; Metazoa; Chordata; Craniata; Vertebrata; Euteleostomi; Mammalia; Eutheria; Euarchontoglires; Glires; Rodentia; Sciurognathi; Muroidea; Muridae; Murinae; Rattus`sp|P02466|CO1A2_RAT	von Willebrand factor type C domain	Calcium ion binding protein	GO:0001568|blood vessel development;GO:0071230|cellular response to amino acid stimulus;GO:0030199|collagen fibril organization;GO:0070208|protein heterotrimerization;GO:0008217|regulation of blood pressure;GO:0007266|Rho protein signal transduction;GO:0001501|skeletal system development;GO:0043589|skin morphogenesis;GO:0007179|transforming growth factor beta receptor signaling pathway	GO:0005201|extracellular matrix structural constituent;GO:0046872|metal ion binding	GO:0005584|collagen type I;GO:0005615|extracellular space	.	.	3.96	6.02	8.7	1.39	1.03	0.93	6.22667	1.11667	-2.47926	8.09e-08	0.000149763	1.24	1.34	0.41	0.33	0.24	0.79	0.996667	0.453333	-1.13654	0.129295	0.929803	60.38	48.43	41.21	21.73	7.32	5.43	50.0067	11.4933	-2.12132	8.71e-06	0.00328192
c80902_g1	Danio rerio IGF-II mRNA-binding protein 2a variant B mRNA, complete cds, alternatively spliced	IGF-II mRNA-binding protein 2a variant B [Danio rerio]	RecName: Full=Insulin-like growth factor 2 mRNA-binding protein 2;^Eukaryota; Metazoa; Chordata; Craniata; Vertebrata; Euteleostomi; Mammalia; Eutheria; Euarchontoglires; Primates; Haplorrhini; Catarrhini; Hominidae; Homo`sp|Q9Y6M1|IF2B2_HUMAN	RecName: Full=Insulin-like growth factor 2 mRNA-binding protein 2;^Eukaryota; Metazoa; Chordata; Craniata; Vertebrata; Euteleostomi; Mammalia; Eutheria; Euarchontoglires; Glires; Rodentia; Sciurognathi; Muroidea; Muridae; Murinae; Mus; Mus	RNA recognition motif. (a.k.a. RRM, RBD, or RNP domain)	Thioesterase superfamily	GO:0006417|regulation of translation	GO:0003730|mRNA 3'-UTR binding;GO:0048027|mRNA 5'-UTR binding;GO:0000166|nucleotide binding	GO:0005737|cytoplasm;GO:0044430|cytoskeletal part;GO:0005634|nucleus	K17392|IGF2BP2; insulin-like growth factor 2 mRNA-binding protein 2	.	16.43	18.86	18.77	13.51	14.64	13.05	18.02	13.7333	-0.391917	0.183337	1	17.26	17.72	17.79	6.14	12.84	11.13	17.59	10.0367	-0.809475	0.0605641	0.735072	12.61	17.27	11.55	5.4	7.02	5.05	13.81	5.82333	-1.2458	0.000400587	0.0437357
c90037_g1	Danio rerio periostin, osteoblast specific factor b (postnb), transcript variant 1, mRNA	periostin isoform 1 precursor [Danio rerio]	RecName: Full=Periostin;^Eukaryota; Metazoa; Chordata; Craniata; Vertebrata; Euteleostomi; Mammalia; Eutheria; Euarchontoglires; Glires; Rodentia; Sciurognathi; Muroidea; Muridae; Murinae; Mus; Mus	RecName: Full=Periostin;^Eukaryota; Metazoa; Chordata; Craniata; Vertebrata; Euteleostomi; Mammalia; Eutheria; Euarchontoglires; Glires; Rodentia; Sciurognathi; Muroidea; Muridae; Murinae; Mus; Mus	Fasciclin domain	Secreted and surface protein containing fasciclin-like repeats	GO:0007155|cell adhesion;GO:0030198|extracellular matrix organization;GO:0008593|regulation of Notch signaling pathway;GO:0009888|tissue development	GO:0008201|heparin binding	GO:0005578|proteinaceous extracellular matrix	.	.	0.99	7.66	2.97	0.17	0.74	0.52	3.87333	0.476667	-3.02252	6.3e-05	0.0253696	0.18	0.52	0.35	0.11	0	0.05	0.35	0.0533333	-2.71425	0.0211342	0.481296	221.46	196.52	188.32	149.95	80.56	96.59	202.1	109.033	-0.8903	0.00515927	0.218531
c71876_g1	Danio rerio Ras-related associated with diabetes (rrad), mRNA	GTP-binding protein RAD [Danio rerio]	RecName: Full=GTP-binding protein RAD;^Eukaryota; Metazoa; Chordata; Craniata; Vertebrata; Euteleostomi; Mammalia; Eutheria; Euarchontoglires; Primates; Haplorrhini; Catarrhini; Hominidae; Homo	RecName: Full=GTP-binding protein RAD;^Eukaryota; Metazoa; Chordata; Craniata; Vertebrata; Euteleostomi; Mammalia; Eutheria; Euarchontoglires; Primates; Haplorrhini; Catarrhini; Hominidae; Homo	Ras family	GTPase SAR1 and related small G proteins	GO:0030308|negative regulation of cell growth;GO:0007264|small GTPase mediated signal transduction	GO:0005525|GTP binding;GO:0003924|GTPase activity	GO:0005886|plasma membrane	K07845|RRAD, RAD1; Ras-related associated with diabetes	.	9.5	5.45	6.46	7.02	10.39	10.57	7.13667	9.32667	0.386111	0.291367	1	0.35	0.17	0.35	0.42	0.18	0.35	0.29	0.316667	0.126912	0.90736	1	36	25.22	20.02	11.42	7.02	13.06	27.08	10.5	-1.36684	0.000216962	0.0291566
c69251_g1	Danio rerio potassium voltage-gated channel, Isk-related family, member 4 (kcne4), mRNA	potassium voltage-gated channel subfamily E member 4 [Danio rerio]	RecName: Full=Potassium voltage-gated channel subfamily E member 4;^Eukaryota; Metazoa; Chordata; Craniata; Vertebrata; Euteleostomi; Mammalia; Eutheria; Euarchontoglires; Glires; Rodentia; Sciurognathi; Muroidea; Muridae; Murinae; Mus; Mus	RecName: Full=Potassium voltage-gated channel subfamily E member 4;^Eukaryota; Metazoa; Chordata; Craniata; Vertebrata; Euteleostomi; Mammalia; Eutheria; Euarchontoglires; Glires; Rodentia; Sciurognathi; Muroidea; Muridae; Murinae; Mus; Mus	Slow voltage-gated potassium channel	Potassium voltage-gated channel, Isk-related family, member 4	.	GO:0005267|potassium channel activity;GO:0005249|voltage-gated potassium channel activity	GO:0016324|apical plasma membrane;GO:0008076|voltage-gated potassium channel complex	K04898|KCNE4; potassium voltage-gated channel Isk-related subfamily E member 4	.	8.68	8.82	8.04	7.54	11.02	9.34	8.51333	9.3	0.127507	0.701797	1	0.88	0.38	0.55	0.06	0.12	0.19	0.603333	0.123333	-2.29039	0.00845644	0.317227	1.78	2.62	0.96	6.56	7.71	4.8	1.78667	6.35667	1.831	6.14e-05	0.0120067
c59917_g1	Zebrafish DNA sequence from clone CH211-241E1 in linkage group 2, complete sequence	PREDICTED: laminin subunit alpha-3 [Danio rerio]	RecName: Full=Laminin subunit alpha-3;^Eukaryota; Metazoa; Chordata; Craniata; Vertebrata; Euteleostomi; Mammalia; Eutheria; Euarchontoglires; Primates; Haplorrhini; Catarrhini; Hominidae; Homo`sp|Q16787|LAMA3_HUMAN	RecName: Full=Laminin subunit alpha-3;^Eukaryota; Metazoa; Chordata; Craniata; Vertebrata; Euteleostomi; Mammalia; Eutheria; Euarchontoglires; Glires; Rodentia; Sciurognathi; Muroidea; Muridae; Murinae; Mus; Mus	Laminin EGF-like (Domains III and V)	.	GO:0007155|cell adhesion;GO:0030155|regulation of cell adhesion;GO:0030334|regulation of cell migration;GO:0045995|regulation of embryonic development	.	GO:0005606|laminin-1 complex	K06240|LAMA3_5; laminin, alpha 3/5	map04151|PI3K-Akt signaling pathway;map04512|ECM-receptor interaction;map05200|Pathways in cancer;map04510|Focal adhesion;map05146|Amoebiasis;map05222|Small cell lung cancer;map05145|Toxoplasmosis	0.55	0.38	1.05	0.29	0.17	0.82	0.66	0.426667	-0.629357	0.422258	1	5.12	0.41	0.29	0.06	0.12	0.11	1.94	0.0966667	-4.32689	0.000136887	0.0290986	0.11	2.73	0.71	1.93	1.29	0.69	1.18333	1.30333	0.13935	0.875033	1
c78843_g1	PREDICTED: Astyanax mexicanus gamma-aminobutyric acid receptor subunit pi-like (LOC103035473), mRNA	PREDICTED: gamma-aminobutyric acid receptor subunit pi isoform X2 [Danio rerio]	RecName: Full=Gamma-aminobutyric acid receptor subunit pi;^Eukaryota; Metazoa; Chordata; Craniata; Vertebrata; Euteleostomi; Mammalia; Eutheria; Laurasiatheria; Cetartiodactyla; Ruminantia; Pecora; Bovidae; Bovinae; Bos	RecName: Full=Gamma-aminobutyric acid receptor subunit pi;^Eukaryota; Metazoa; Chordata; Craniata; Vertebrata; Euteleostomi; Mammalia; Eutheria; Laurasiatheria; Cetartiodactyla; Ruminantia; Pecora; Bovidae; Bovinae; Bos	Neurotransmitter-gated ion-channel ligand binding domain	.	.	GO:0005254|chloride channel activity;GO:0005230|extracellular ligand-gated ion channel activity;GO:0004890|GABA-A receptor activity	GO:0030054|cell junction;GO:0034707|chloride channel complex;GO:0005886|plasma membrane;GO:0045211|postsynaptic membrane	K05189|GABRP; gamma-aminobutyric acid receptor subunit pi	map05032|Morphine addiction;map05033|Nicotine addiction;map04723|Retrograde endocannabinoid signaling;map04080|Neuroactive ligand-receptor interaction;map04727|GABAergic synapse	19.49	28.38	19.93	14.47	18.79	14.97	22.6	16.0767	-0.491354	0.111996	1	0	0.06	0	0	0	0	0.02	0.001	-4.32193	0.743211	1	1.03	0.11	0.27	9.71	0.28	7.85	0.47	5.94667	3.66135	0.000279753	0.0349064
c86344_g1	Danio rerio short stature homeobox 2 (shox2), mRNA	PREDICTED: short stature homeobox protein 2 isoform X1 [Danio rerio]	RecName: Full=Short stature homeobox protein 2;^Eukaryota; Metazoa; Chordata; Craniata; Vertebrata; Euteleostomi; Mammalia; Eutheria; Euarchontoglires; Primates; Haplorrhini; Catarrhini; Hominidae; Homo`sp|O60902|SHOX2_HUMAN	RecName: Full=Short stature homeobox protein 2;^Eukaryota; Metazoa; Chordata; Craniata; Vertebrata; Euteleostomi; Mammalia; Eutheria; Euarchontoglires; Primates; Haplorrhini; Catarrhini; Hominidae; Homo	Homeobox domain	Short stature homeobox protein	GO:0007507|heart development;GO:0007399|nervous system development;GO:0001501|skeletal system development	GO:0003700|sequence-specific DNA binding transcription factor activity;GO:0000976|transcription regulatory region sequence-specific DNA binding	GO:0005634|nucleus	K09331|SHOX; short stature homeobox protein	.	34.96	31.94	38.28	17.83	15.18	10.55	35.06	14.52	-1.27178	3.24e-05	0.0166135	0	0	0	0.11	0.06	0	0.001	0.0566667	5.82443	0.198937	1	0.06	0	0.16	0.03	1.32	0.19	0.0733333	0.513333	2.80735	0.0350042	0.60708
c70743_g1	Zebrafish DNA sequence from clone DKEY-54K9 in linkage group 1, complete sequence	PREDICTED: serine/threonine-protein kinase haspin [Danio rerio]	RecName: Full=Serine/threonine-protein kinase haspin;^Eukaryota; Metazoa; Chordata; Craniata; Vertebrata; Euteleostomi; Mammalia; Eutheria; Euarchontoglires; Glires; Rodentia; Sciurognathi; Muroidea; Muridae; Murinae; Mus; Mus	RecName: Full=Serine/threonine-protein kinase haspin;^Eukaryota; Metazoa; Chordata; Craniata; Vertebrata; Euteleostomi; Mammalia; Eutheria; Euarchontoglires; Glires; Rodentia; Sciurognathi; Muroidea; Muridae; Murinae; Mus; Mus	Protein kinase domain	Serine/threonine kinase of the haspin family	GO:2000751|histone H3-T3 phosphorylation involved in chromosome passenger complex localization to kinetochore;GO:0007243|intracellular protein kinase cascade;GO:0007064|mitotic sister chromatid cohesion;GO:0071459|protein localization to chromosome, centromeric region;GO:0090231|regulation of spindle checkpoint	GO:0005524|ATP binding;GO:0003677|DNA binding;GO:0072354|histone kinase activity (H3-T3 specific)	GO:0005813|centrosome;GO:0005694|chromosome;GO:0031965|nuclear membrane;GO:0005634|nucleus;GO:0005819|spindle	K16315|GSG2; serine/threonine-protein kinase haspin [EC:2.7.11.1]	.	1.92	1.73	2.02	1.54	1.11	0.66	1.89	1.10333	-0.776518	0.127149	1	0.94	0.84	2.98	0.3	0.24	0.14	1.58667	0.226667	-2.80735	0.000295924	0.0472522	0.69	0.5	0.79	0.17	0.14	0.36	0.66	0.223333	-1.56327	0.0193021	0.459181
c88899_g1	Zebrafish DNA sequence from clone CH211-194E18 in linkage group 6, complete sequence	PREDICTED: inactive phospholipase D5 isoform X1 [Danio rerio]	RecName: Full=Inactive phospholipase D5;^Eukaryota; Metazoa; Chordata; Craniata; Vertebrata; Euteleostomi; Mammalia; Eutheria; Euarchontoglires; Primates; Haplorrhini; Catarrhini; Hominidae; Homo	RecName: Full=Inactive phospholipase D5;^Eukaryota; Metazoa; Chordata; Craniata; Vertebrata; Euteleostomi; Mammalia; Eutheria; Euarchontoglires; Primates; Haplorrhini; Catarrhini; Hominidae; Homo	PLD-like domain	Phospholipase D family, member	.	GO:0003824|catalytic activity	GO:0016021|integral to membrane	K16861|PLD5; inactive phospholipase D5	.	37.35	22.82	32.1	32.68	23.06	32.08	30.7567	29.2733	-0.0713121	0.814814	1	2.09	0	0.46	0	0.18	0	0.85	0.06	-3.82443	0.0186038	0.454344	1.25	0.32	0.11	0	0.06	0	0.56	0.02	-4.80735	0.000306985	0.0368084
c82890_g1	Zebrafish DNA sequence from clone DKEY-56E3 in linkage group 1, complete sequence	PREDICTED: zinc finger protein ZFP69-like [Danio rerio]	RecName: Full=Early growth response protein 4;^Eukaryota; Metazoa; Chordata; Craniata; Vertebrata; Euteleostomi; Mammalia; Eutheria; Euarchontoglires; Glires; Rodentia; Sciurognathi; Muroidea; Muridae; Murinae; Mus; Mus	RecName: Full=Early growth response protein 4;^Eukaryota; Metazoa; Chordata; Craniata; Vertebrata; Euteleostomi; Mammalia; Eutheria; Euarchontoglires; Glires; Rodentia; Sciurognathi; Muroidea; Muridae; Murinae; Mus; Mus	Zinc finger, C2H2 type	FOG: Zn-finger	GO:0045893|positive regulation of transcription, DNA-dependent;GO:0006351|transcription, DNA-dependent	GO:0003677|DNA binding;GO:0046872|metal ion binding;GO:0008270|zinc ion binding	GO:0005634|nucleus	K12498|EGR4; early growth response protein 4	.	18.12	7.99	9.34	9.89	10.36	11.73	11.8167	10.66	-0.148616	0.695836	1	0	0	0	0.06	0.06	0	0.001	0.04	5.32193	0.309678	1	12.72	10.39	6.57	0.54	0.33	1.73	9.89333	0.866667	-3.51291	2.77e-09	5.62e-06
c65636_g1	PREDICTED: Lepisosteus oculatus homer protein homolog 2-like (LOC102698071), mRNA	Zgc:111960 protein [Danio rerio]	RecName: Full=Homer protein homolog 2;^Eukaryota; Metazoa; Chordata; Craniata; Vertebrata; Euteleostomi; Mammalia; Eutheria; Euarchontoglires; Primates; Haplorrhini; Catarrhini; Hominidae; Homo	RecName: Full=Homer protein homolog 2;^Eukaryota; Metazoa; Chordata; Craniata; Vertebrata; Euteleostomi; Mammalia; Eutheria; Euarchontoglires; Primates; Haplorrhini; Catarrhini; Hominidae; Homo	WH1 domain	Homer homolog protein	GO:0007216|G-protein coupled glutamate receptor signaling pathway	.	GO:0030054|cell junction;GO:0005737|cytoplasm;GO:0043025|neuronal cell body;GO:0005886|plasma membrane;GO:0014069|postsynaptic density;GO:0045211|postsynaptic membrane	K15010|HOMER; homer	map04724|Glutamatergic synapse;map04068|FoxO signaling pathway	15.85	13.03	14.14	13.08	15.72	24.69	14.34	17.83	0.314262	0.349878	1	11.22	9.57	11.43	5.87	13.2	8.57	10.74	9.21333	-0.221199	0.622702	1	36.14	28.35	32.45	17.07	14.51	10.35	32.3133	13.9767	-1.20911	0.000203579	0.0280629
c72311_g3	PREDICTED: Lepisosteus oculatus polycystic kidney disease 2-like 1 protein-like (LOC102696444), mRNA	PREDICTED: polycystic kidney disease 2-like 1 protein [Danio rerio]	RecName: Full=Polycystic kidney disease 2-like 1 protein;^Eukaryota; Metazoa; Chordata; Craniata; Vertebrata; Euteleostomi; Mammalia; Eutheria; Euarchontoglires; Primates; Haplorrhini; Catarrhini; Hominidae; Homo	RecName: Full=Polycystic kidney disease 2-like 1 protein;^Eukaryota; Metazoa; Chordata; Craniata; Vertebrata; Euteleostomi; Mammalia; Eutheria; Euarchontoglires; Primates; Haplorrhini; Catarrhini; Hominidae; Homo	Polycystin cation channel	.	GO:0071468|cellular response to acidity;GO:0001581|detection of chemical stimulus involved in sensory perception of sour taste	GO:0005509|calcium ion binding;GO:0015269|calcium-activated potassium channel activity;GO:0042802|identical protein binding;GO:0005272|sodium channel activity;GO:0033040|sour taste receptor activity	GO:0009986|cell surface;GO:0005783|endoplasmic reticulum;GO:0016021|integral to membrane;GO:0005886|plasma membrane	K04990|PKD2L1; polycystin 2L1	map04742|Taste transduction	0.35	2	1.16	0.32	0.17	1.24	1.17	0.576667	-1.0207	0.206642	1	0.56	0.41	0.35	0.14	0	0	0.44	0.0466667	-3.23704	0.00597093	0.26457	4.81	1.22	0.22	0	0.11	0	2.08333	0.0366667	-5.82828	2.65e-06	0.00143443
c84406_g2	PREDICTED: Pundamilia nyererei 5-hydroxytryptamine receptor 5A-like (LOC102194878), mRNA	5-hydroxytryptamine receptor 5A [Danio rerio]	RecName: Full=5-hydroxytryptamine receptor 5A;^Eukaryota; Metazoa; Chordata; Craniata; Vertebrata; Euteleostomi; Mammalia; Eutheria; Euarchontoglires; Primates; Haplorrhini; Catarrhini; Hominidae; Homo	RecName: Full=5-hydroxytryptamine receptor 5A;^Eukaryota; Metazoa; Chordata; Craniata; Vertebrata; Euteleostomi; Mammalia; Eutheria; Euarchontoglires; Primates; Haplorrhini; Catarrhini; Hominidae; Homo	Serpentine type 7TM GPCR chemoreceptor Srx	.	GO:0019933|cAMP-mediated signaling;GO:0007187|G-protein coupled receptor signaling pathway, coupled to cyclic nucleotide second messenger;GO:0021766|hippocampus development;GO:0032355|response to estradiol stimulus	GO:0004993|serotonin receptor activity	GO:0030425|dendrite;GO:0005794|Golgi apparatus;GO:0005887|integral to plasma membrane;GO:0043204|perikaryon;GO:0005791|rough endoplasmic reticulum	K04161|HTR5; 5-hydroxytryptamine receptor 5	map04020|Calcium signaling pathway;map04080|Neuroactive ligand-receptor interaction;map04726|Serotonergic synapse	11.54	7.85	11.5	6.81	8.34	8.16	10.2967	7.77	-0.406191	0.228112	1	0	0.06	0	0.11	0.09	0.08	0.02	0.0933333	2.22239	0.203693	1	0.36	0.42	0.33	0	0.06	0	0.37	0.02	-4.20945	0.000166187	0.024725
c84375_g3	Carassius auratus mRNA for Na,K-ATPase alpha subunit 3, complete cds	Na,K-ATPase alpha subunit 3 [Carassius auratus]	RecName: Full=Sodium/potassium-transporting ATPase subunit alpha-3;^Eukaryota; Metazoa; Chordata; Craniata; Vertebrata; Euteleostomi; Archosauria; Dinosauria; Saurischia; Theropoda; Coelurosauria; Aves; Neognathae; Galliformes; Phasianidae; Phasianinae; Gallus	RecName: Full=Sodium/potassium-transporting ATPase subunit alpha-3;^Eukaryota; Metazoa; Chordata; Craniata; Vertebrata; Euteleostomi; Archosauria; Dinosauria; Saurischia; Theropoda; Coelurosauria; Aves; Neognathae; Galliformes; Phasianidae; Phasianinae; Gallus	Cation transporting ATPase, C-terminus	.	GO:0006754|ATP biosynthetic process	GO:0005524|ATP binding;GO:0046872|metal ion binding;GO:0005391|sodium:potassium-exchanging ATPase activity	GO:0005783|endoplasmic reticulum;GO:0005794|Golgi apparatus;GO:0016021|integral to membrane;GO:0005886|plasma membrane	K01539|ATP1A; sodium/potassium-transporting ATPase subunit alpha [EC:3.6.3.9]	map04960|Aldosterone-regulated sodium reabsorption;map04022|cGMP-PKG signaling pathway;map04024|cAMP signaling pathway;map04961|Endocrine and other factor-regulated calcium reabsorption;map04919|Thyroid hormone signaling pathway;map04918|Thyroid hormone synthesis;map04970|Salivary secretion;map04971|Gastric acid secretion;map04972|Pancreatic secretion;map04973|Carbohydrate digestion and absorptio…	1410.79	891.63	1356.66	893.36	841.86	702.68	1219.69	812.633	-0.585842	0.0221218	0.644389	1	2.85	1.85	3.85	9.32	2.35	1.9	5.17333	1.44509	0.020359	0.471415	17.28	8.77	1.59	0.65	1.87	1.29	9.21333	1.27	-2.85889	5.19e-05	0.0107807
c90390_g1	Danio rerio zic family member 6, mRNA (cDNA clone MGC:193997 IMAGE:9037935), complete cds	Kruppel-like factor 11b [Danio rerio]	RecName: Full=Krueppel-like factor 11;^Eukaryota; Metazoa; Chordata; Craniata; Vertebrata; Euteleostomi; Mammalia; Eutheria; Euarchontoglires; Glires; Rodentia; Sciurognathi; Muroidea; Muridae; Murinae; Mus; Mus	RecName: Full=Krueppel-like factor 11;^Eukaryota; Metazoa; Chordata; Craniata; Vertebrata; Euteleostomi; Mammalia; Eutheria; Euarchontoglires; Glires; Rodentia; Sciurognathi; Muroidea; Muridae; Murinae; Mus; Mus	Zinc finger, C2H2 type	FOG: Zn-finger	GO:0006915|apoptotic process;GO:0008285|negative regulation of cell proliferation;GO:0000122|negative regulation of transcription from RNA polymerase II promoter;GO:0045892|negative regulation of transcription, DNA-dependent;GO:0043065|positive regulation of apoptotic process;GO:0000115|regulation of transcription involved in S phase of mitotic cell cycle	GO:0003677|DNA binding;GO:0046872|metal ion binding;GO:0000981|sequence-specific DNA binding RNA polymerase II transcription factor activity;GO:0003700|sequence-specific DNA binding transcription factor activity;GO:0044212|transcription regulatory region DNA binding;GO:0008270|zinc ion binding	GO:0005634|nucleus	K09209|KLF10_11, TIEG; krueppel-like factor 10/11	.	23.66	19.29	26.69	40.04	40.63	40.21	23.2133	40.2933	0.795587	0.00355488	0.285875	45.79	40.11	47.89	28.34	56.35	64.16	44.5967	49.6167	0.153889	0.709049	1	29.94	15.69	21.52	47.34	81.55	71.68	22.3833	66.8567	1.57865	8.33e-06	0.00324532
c88623_g2	PREDICTED: Haplochromis burtoni connector enhancer of kinase suppressor of ras 2-like (LOC102314545), transcript variant X1, mRNA	PREDICTED: connector enhancer of kinase suppressor of ras 2 isoform X1 [Danio rerio]	RecName: Full=Connector enhancer of kinase suppressor of ras 2;^Eukaryota; Metazoa; Chordata; Craniata; Vertebrata; Euteleostomi; Mammalia; Eutheria; Euarchontoglires; Glires; Rodentia; Sciurognathi; Muroidea; Muridae; Murinae; Mus; Mus	RecName: Full=Connector enhancer of kinase suppressor of ras 2;^Eukaryota; Metazoa; Chordata; Craniata; Vertebrata; Euteleostomi; Mammalia; Eutheria; Euarchontoglires; Glires; Rodentia; Sciurognathi; Muroidea; Muridae; Murinae; Mus; Mus	SAM domain (Sterile alpha motif)	Transcriptional modulator of MazE/toxin, MazF protein	GO:0009966|regulation of signal transduction	GO:0005543|phospholipid binding	GO:0005737|cytoplasm;GO:0043005|neuron projection;GO:0043025|neuronal cell body;GO:0045211|postsynaptic membrane	K17536|CNKSR2, KSR2; connector enhancer of kinase suppressor of Ras 2	.	87.34	48.83	84.13	67.38	69.13	57.98	73.4333	64.83	-0.179774	0.521623	1	0.35	0.17	0.43	0.19	0.54	0.16	0.316667	0.296667	-0.0941222	0.915105	1	2.94	3.74	3.26	0.91	0.47	0.69	3.31333	0.69	-2.26362	5.42e-07	0.000400277
c84851_g1	PREDICTED: Astyanax mexicanus solute carrier family 26, member 10 (slc26a10), mRNA	PREDICTED: solute carrier family 26 member 10 [Danio rerio]	RecName: Full=Solute carrier family 26 member 10;^Eukaryota; Metazoa; Chordata; Craniata; Vertebrata; Euteleostomi; Mammalia; Eutheria; Euarchontoglires; Glires; Rodentia; Sciurognathi; Muroidea; Muridae; Murinae; Mus; Mus	RecName: Full=Solute carrier family 26 member 10;^Eukaryota; Metazoa; Chordata; Craniata; Vertebrata; Euteleostomi; Mammalia; Eutheria; Euarchontoglires; Glires; Rodentia; Sciurognathi; Muroidea; Muridae; Murinae; Mus; Mus	Sulfate transporter N-terminal domain with GLY motif	Sulfate permease and related transporters (MFS superfamily)	GO:0008272|sulfate transport	GO:0015297|antiporter activity;GO:0015116|sulfate transmembrane transporter activity	GO:0016021|integral to membrane	.	.	4.81	4.51	3.88	10.47	13.95	12.17	4.4	12.1967	1.47091	1.28e-05	0.00808679	3.15	4.97	5.93	3.82	12.87	6.14	4.68333	7.61	0.700361	0.196432	1	2.25	3.84	3.78	10.34	8.73	9.3	3.29	9.45667	1.52324	4.81e-05	0.0102237
c84224_g1	Zebrafish DNA sequence from clone DKEYP-75B4 in linkage group 1, complete sequence	fibrinogen alpha chain precursor [Danio rerio]	RecName: Full=Fibrinogen alpha chain;^Eukaryota; Metazoa; Chordata; Craniata; Vertebrata; Euteleostomi; Archosauria; Dinosauria; Saurischia; Theropoda; Coelurosauria; Aves; Neognathae; Galliformes; Phasianidae; Phasianinae; Gallus`sp|P14448|FIBA_CHICK	RecName: Full=Fibrinogen alpha chain;^Eukaryota; Metazoa; Chordata; Craniata; Vertebrata; Euteleostomi; Archosauria; Dinosauria; Saurischia; Theropoda; Coelurosauria; Aves; Neognathae; Galliformes; Phasianidae; Phasianinae; Gallus	Fibrinogen alpha/beta chain family	Fibrinogen alpha chain protein	GO:0030168|platelet activation;GO:0051258|protein polymerization;GO:0051592|response to calcium ion;GO:0007165|signal transduction	GO:0043499|eukaryotic cell surface binding	GO:0005938|cell cortex;GO:0009897|external side of plasma membrane;GO:0005577|fibrinogen complex;GO:0031091|platelet alpha granule	.	.	9.64	16.81	8.95	5.07	6.61	5.3	11.8	5.66	-1.05991	0.00436618	0.309654	7266.63	7749.36	5738.78	3928.59	5232.6	6357.38	6918.26	5172.86	-0.419447	0.260305	1	3.92	6.84	6.43	12.92	38.35	10.76	5.73	20.6767	1.8514	0.000179663	0.0260877
c69378_g1	Danio rerio topoisomerase (DNA) II alpha, mRNA (cDNA clone MGC:92574 IMAGE:5602840), complete cds	DNA topoisomerase 2-alpha [Danio rerio]	RecName: Full=DNA topoisomerase 2-alpha;^Eukaryota; Metazoa; Chordata; Craniata; Vertebrata; Euteleostomi; Archosauria; Dinosauria; Saurischia; Theropoda; Coelurosauria; Aves; Neognathae; Galliformes; Phasianidae; Phasianinae; Gallus	RecName: Full=DNA topoisomerase 2-alpha;^Eukaryota; Metazoa; Chordata; Craniata; Vertebrata; Euteleostomi; Archosauria; Dinosauria; Saurischia; Theropoda; Coelurosauria; Aves; Neognathae; Galliformes; Phasianidae; Phasianinae; Gallus	Histidine kinase-, DNA gyrase B-, and HSP90-like ATPase	Type IIA topoisomerase (DNA gyrase/topo II, topoisomerase IV), B subunit	GO:0030263|apoptotic chromosome condensation;GO:0006266|DNA ligation;GO:0006265|DNA topological change;GO:0006261|DNA-dependent DNA replication;GO:0070683|mitotic cell cycle G2/M transition decatenation checkpoint;GO:0006312|mitotic recombination;GO:0043065|positive regulation of apoptotic process;GO:0000712|resolution of meiotic recombination intermediates;GO:0006974|response to DNA damage stimu…	GO:0005524|ATP binding;GO:0008301|DNA binding, bending;GO:0003918|DNA topoisomerase type II (ATP-hydrolyzing) activity;GO:0008144|drug binding;GO:0000287|magnesium ion binding	GO:0009330|DNA topoisomerase complex (ATP-hydrolyzing);GO:0005654|nucleoplasm;GO:0000795|synaptonemal complex	K03164|TOP2; DNA topoisomerase II [EC:5.99.1.3]	.	1.84	2.54	2.19	2.67	1.34	0.88	2.19	1.63	-0.426059	0.422103	1	1.09	1.19	3.21	0.39	0.39	0.22	1.83	0.333333	-2.45681	0.000455866	0.0622139	0.83	0.82	0.88	0.11	0.17	0.11	0.843333	0.13	-2.69759	4.3e-05	0.00949333
c73918_g1	Zebrafish DNA sequence from clone DKEY-29K3 in linkage group 5, complete sequence	PREDICTED: uncharacterized protein K02A2.6-like [Xenopus (Silurana) tropicalis]	RecName: Full=Transposon Ty3-G Gag-Pol polyprotein;^Eukaryota; Fungi; Dikarya; Ascomycota; Saccharomycotina; Saccharomycetes; Saccharomycetales; Saccharomycetaceae; Saccharomyces	RecName: Full=Transposon Ty3-G Gag-Pol polyprotein;^Eukaryota; Fungi; Dikarya; Ascomycota; Saccharomycotina; Saccharomycetes; Saccharomycetales; Saccharomycetaceae; Saccharomyces	Zinc knuckle	Transposase and inactivated derivatives	GO:0015074|DNA integration;GO:0006310|DNA recombination;GO:0006508|proteolysis;GO:0006278|RNA-dependent DNA replication;GO:0032197|transposition, RNA-mediated;GO:0046797|viral procapsid maturation	GO:0004190|aspartic-type endopeptidase activity;GO:0005524|ATP binding;GO:0003677|DNA binding;GO:0003887|DNA-directed DNA polymerase activity;GO:0046872|metal ion binding;GO:0008233|peptidase activity;GO:0004540|ribonuclease activity;GO:0004523|ribonuclease H activity;GO:0003723|RNA binding;GO:0003964|RNA-directed DNA polymerase activity;GO:0008270|zinc ion binding	GO:0005737|cytoplasm;GO:0000943|retrotransposon nucleocapsid	K07497|K07497; putative transposase	.	1.08	0.86	2.69	10.87	2.14	17.63	1.54333	10.2133	2.72633	5.06e-05	0.0220024	0	0.58	1.1	3.96	1.73	3.3	0.56	2.99667	2.41986	0.00734032	0.294043	0.14	1.4	3.01	8.35	2.51	8.86	1.51667	6.57333	2.11572	0.00620512	0.242925
c90807_g1	Danio rerio ELOVL fatty acid elongase 4a (elovl4a), mRNA	PREDICTED: elongation of very long chain fatty acids protein 4 isoform X1 [Astyanax mexicanus]	RecName: Full=Elongation of very long chain fatty acids protein 4;^Eukaryota; Metazoa; Chordata; Craniata; Vertebrata; Euteleostomi; Mammalia; Eutheria; Euarchontoglires; Primates; Haplorrhini; Catarrhini; Cercopithecidae; Cercopithecinae; Macaca	RecName: Full=Elongation of very long chain fatty acids protein 4;^Eukaryota; Metazoa; Chordata; Craniata; Vertebrata; Euteleostomi; Mammalia; Eutheria; Euarchontoglires; Primates; Haplorrhini; Catarrhini; Cercopithecidae; Cercopithecinae; Macaca	GNS1/SUR4 family	.	GO:0019367|fatty acid elongation, saturated fatty acid;GO:0042761|very long-chain fatty acid biosynthetic process	GO:0016740|transferase activity	GO:0030176|integral to endoplasmic reticulum membrane	K10249|ELOVL4; elongation of very long chain fatty acids protein 4 [EC:2.3.1.199]	map00062|Fatty acid elongation;map01110|Biosynthesis of secondary metabolites	120.05	103.32	112.71	96.64	100.85	107.23	112.027	101.573	-0.14132	0.539913	1	0.68	0.58	1.1	0.36	0.75	0.38	0.786667	0.496667	-0.663475	0.341819	1	1.89	1.22	0.36	0.14	0.14	0.16	1.15667	0.146667	-2.97936	9.48e-05	0.0166721
c64317_g1	Danio rerio prostaglandin-endoperoxide synthase 2b (ptgs2b), mRNA	prostaglandin G/H synthase 2 precursor [Danio rerio]	RecName: Full=Prostaglandin G/H synthase 2;^Eukaryota; Metazoa; Chordata; Craniata; Vertebrata; Euteleostomi; Mammalia; Eutheria; Euarchontoglires; Glires; Rodentia; Hystricognathi; Caviidae; Cavia	RecName: Full=Prostaglandin G/H synthase 2;^Eukaryota; Metazoa; Chordata; Craniata; Vertebrata; Euteleostomi; Mammalia; Eutheria; Euarchontoglires; Glires; Rodentia; Hystricognathi; Caviidae; Cavia	Animal haem peroxidase	Peroxidase	GO:0019371|cyclooxygenase pathway;GO:0008217|regulation of blood pressure;GO:0006979|response to oxidative stress	GO:0020037|heme binding;GO:0046872|metal ion binding;GO:0016702|oxidoreductase activity, acting on single donors with incorporation of molecular oxygen, incorporation of two atoms of oxygen;GO:0004601|peroxidase activity;GO:0004666|prostaglandin-endoperoxide synthase activity	GO:0005737|cytoplasm;GO:0005789|endoplasmic reticulum membrane;GO:0005634|nucleus	.	.	0.55	1.08	0.61	1.45	0.48	0.77	0.746667	0.9	0.269461	0.691415	1	3.27	2.41	1.76	0.22	0.33	0.3	2.48	0.283333	-3.12977	5.16e-07	0.00052278	0.14	0.11	0.11	0.17	0.08	0.05	0.12	0.1	-0.263034	0.899885	1
c88314_g2	Danio rerio cerebellin 12 (cbln12), mRNA	cerebellin-3 precursor [Danio rerio]	RecName: Full=Cerebellin-1;^Eukaryota; Metazoa; Chordata; Craniata; Vertebrata; Euteleostomi; Mammalia; Eutheria; Euarchontoglires; Glires; Rodentia; Sciurognathi; Muroidea; Muridae; Murinae; Rattus	RecName: Full=Cerebellin-1;^Eukaryota; Metazoa; Chordata; Craniata; Vertebrata; Euteleostomi; Mammalia; Eutheria; Euarchontoglires; Glires; Rodentia; Sciurognathi; Muroidea; Muridae; Murinae; Rattus	C1q domain	Cerebellin protein	GO:0051965|positive regulation of synapse assembly;GO:0009306|protein secretion	.	GO:0030054|cell junction;GO:0005576|extracellular region;GO:0045202|synapse	.	.	163.35	245.57	168.62	303.62	346.6	432.91	192.513	361.043	0.907214	0.000547219	0.102393	4.86	2.09	2.6	0.5	0.93	0.19	3.18333	0.54	-2.55951	0.000123823	0.0267752	4	1.35	0.99	0.28	0.55	0.11	2.11333	0.313333	-2.75375	0.000143795	0.0226227
c92798_g1	Zebrafish DNA sequence from clone DKEY-249P9 in linkage group 13, complete sequence	PREDICTED: nesprin-2 [Danio rerio]	RecName: Full=Nesprin-2;^Eukaryota; Metazoa; Chordata; Craniata; Vertebrata; Euteleostomi; Mammalia; Eutheria; Euarchontoglires; Glires; Rodentia; Sciurognathi; Muroidea; Muridae; Murinae; Mus; Mus	RecName: Full=Nesprin-2;^Eukaryota; Metazoa; Chordata; Craniata; Vertebrata; Euteleostomi; Mammalia; Eutheria; Euarchontoglires; Primates; Haplorrhini; Catarrhini; Hominidae; Homo	Spectrin repeat	Ca2+-binding actin-bundling protein fimbrin/plastin (EF-Hand superfamily)	GO:0051642|centrosome localization;GO:0090286|cytoskeletal anchoring at nuclear membrane;GO:0007163|establishment or maintenance of cell polarity;GO:0010761|fibroblast migration;GO:0006998|nuclear envelope organization;GO:0031022|nuclear migration along microfilament;GO:0030335|positive regulation of cell migration;GO:0034504|protein localization to nucleus	GO:0003779|actin binding	GO:0005856|cytoskeleton;GO:0031527|filopodium membrane;GO:0005925|focal adhesion;GO:0016021|integral to membrane;GO:0031258|lamellipodium membrane;GO:0044429|mitochondrial part;GO:0031981|nuclear lumen;GO:0031965|nuclear membrane;GO:0005640|nuclear outer membrane;GO:0005654|nucleoplasm;GO:0016529|sarcoplasmic reticulum;GO:0033017|sarcoplasmic reticulum membrane;GO:0034993|SUN-KASH complex;GO:0030…	K19346|SYNE2; nesprin-2	.	1.28	1.56	2.52	4.99	6.52	5.25	1.78667	5.58667	1.64472	0.00011801	0.0381493	1	0.96	2.37	3.46	3.73	4.48	1.44333	3.89	1.43037	0.00773467	0.303667	0.22	0.24	0.68	0.71	0.96	0.99	0.38	0.886667	1.22239	0.0579784	0.761703
c77823_g1	Zebrafish DNA sequence from clone DKEY-66C10 in linkage group 16, complete sequence	inactive serine protease 35 precursor [Danio rerio]	RecName: Full=Inactive serine protease 35;^Eukaryota; Metazoa; Chordata; Craniata; Vertebrata; Euteleostomi; Mammalia; Eutheria; Euarchontoglires; Primates; Haplorrhini; Catarrhini; Cercopithecidae; Cercopithecinae; Macaca	RecName: Full=Inactive serine protease 35;^Eukaryota; Metazoa; Chordata; Craniata; Vertebrata; Euteleostomi; Mammalia; Eutheria; Euarchontoglires; Primates; Haplorrhini; Catarrhini; Cercopithecidae; Cercopithecinae; Macaca	Trypsin	Protease, serine	GO:0008152|metabolic process	GO:0004252|serine-type endopeptidase activity	GO:0005576|extracellular region	.	.	17.16	15.57	17.24	16.32	13.44	14.23	16.6567	14.6633	-0.183887	0.53671	1	8.92	12.42	14.47	6.31	6.69	5.7	11.9367	6.23333	-0.937324	0.0283299	0.546772	19.36	12.56	14.13	7.98	4.49	3.27	15.35	5.24667	-1.54877	0.000161472	0.0243816
c91187_g1	PREDICTED: Haplochromis burtoni ankyrin-1-like (LOC102300863), mRNA	PREDICTED: ankyrin 1, erythrocytic a isoform X13 [Danio rerio]	RecName: Full=Ankyrin-1;^Eukaryota; Metazoa; Chordata; Craniata; Vertebrata; Euteleostomi; Mammalia; Eutheria; Euarchontoglires; Glires; Rodentia; Sciurognathi; Muroidea; Muridae; Murinae; Mus; Mus	RecName: Full=Ankyrin-1;^Eukaryota; Metazoa; Chordata; Craniata; Vertebrata; Euteleostomi; Mammalia; Eutheria; Euarchontoglires; Primates; Haplorrhini; Catarrhini; Hominidae; Homo	.	FOG: Ankyrin repeat	GO:0007411|axon guidance;GO:0007010|cytoskeleton organization;GO:0006888|ER to Golgi vesicle-mediated transport;GO:0048821|erythrocyte development;GO:0006887|exocytosis;GO:0045199|maintenance of epithelial cell apical/basal polarity;GO:0015672|monovalent inorganic cation transport;GO:0006779|porphyrin-containing compound biosynthetic process;GO:0072661|protein targeting to plasma membrane;GO:0007…	GO:0008093|cytoskeletal adaptor activity;GO:0019899|enzyme binding;GO:0030507|spectrin binding;GO:0005200|structural constituent of cytoskeleton	GO:0016323|basolateral plasma membrane;GO:0030863|cortical cytoskeleton;GO:0005829|cytosol;GO:0031430|M band;GO:0016529|sarcoplasmic reticulum;GO:0014731|spectrin-associated cytoskeleton	K10380|ANK; ankyrin	map05205|Proteoglycans in cancer	0.58	2.48	0.28	0.49	0.71	0.38	1.11333	0.526667	-1.07992	0.177944	1	0.06	0.09	0.23	0.17	0.12	0	0.126667	0.0966667	-0.389947	0.838902	1	190.46	114.38	181.23	98.09	40.03	51.75	162.023	63.29	-1.35615	0.000356207	0.0407339
c90261_g1	Danio rerio marker of proliferation Ki-67 (mki67), mRNA	antigen KI-67 [Danio rerio]	RecName: Full=Antigen KI-67;^Eukaryota; Metazoa; Chordata; Craniata; Vertebrata; Euteleostomi; Mammalia; Eutheria; Euarchontoglires; Primates; Haplorrhini; Catarrhini; Hominidae; Homo`sp|P46013|KI67_HUMAN	RecName: Full=Antigen KI-67;^Eukaryota; Metazoa; Chordata; Craniata; Vertebrata; Euteleostomi; Mammalia; Eutheria; Euarchontoglires; Primates; Haplorrhini; Catarrhini; Hominidae; Homo`sp|P46013|KI67_HUMAN	FHA domain	Calcium ion binding protein	GO:0008283|cell proliferation;GO:0034605|cellular response to heat;GO:0006259|DNA metabolic process;GO:0007126|meiosis;GO:0031100|organ regeneration	GO:0005524|ATP binding	GO:0000775|chromosome, centromeric region;GO:0000793|condensed chromosome;GO:0005737|cytoplasm;GO:0005730|nucleolus	K17582|MKI67; antigen KI-67	.	12.67	8.5	14.33	7.74	5.84	3.79	11.8333	5.79	-1.03122	0.00751224	0.412384	5.77	5.67	8.16	0.83	1.37	0.49	6.53333	0.896667	-2.86518	1.93e-07	0.000216654	2.83	2.52	3.75	1.02	1.84	0.49	3.03333	1.11667	-1.44171	0.00528301	0.221826
c61162_g2	PREDICTED: Lepisosteus oculatus claudin-4-like (LOC102696734), mRNA	PREDICTED: claudin-3-like [Danio rerio]	RecName: Full=Claudin-3;^Eukaryota; Metazoa; Chordata; Craniata; Vertebrata; Euteleostomi; Mammalia; Eutheria; Euarchontoglires; Glires; Rodentia; Sciurognathi; Muroidea; Muridae; Murinae; Rattus	RecName: Full=Claudin-3;^Eukaryota; Metazoa; Chordata; Craniata; Vertebrata; Euteleostomi; Mammalia; Eutheria; Euarchontoglires; Glires; Rodentia; Sciurognathi; Muroidea; Muridae; Murinae; Rattus	PMP-22/EMP/MP20/Claudin family	.	GO:0016338|calcium-independent cell-cell adhesion	GO:0042802|identical protein binding;GO:0005198|structural molecule activity	GO:0016021|integral to membrane;GO:0005886|plasma membrane;GO:0005923|tight junction	K06087|CLDN; claudin	map04530|Tight junction;map04514|Cell adhesion molecules (CAMs);map04670|Leukocyte transendothelial migration;map05160|Hepatitis C	0.76	0.76	0.58	0.2	0.37	0.27	0.7	0.28	-1.32193	0.0451976	0.830551	0.12	3.11	0	0	0	0	1.07667	0.001	-10.0724	0.000254612	0.0432846	0	0.05	0	0	0	0	0.0166667	0.001	-4.05889	0.787845	1
c62685_g1	Danio rerio midkine a (mdka), mRNA	midkine precursor [Danio rerio]	RecName: Full=Midkine-B;^Eukaryota; Metazoa; Chordata; Craniata; Vertebrata; Euteleostomi; Amphibia; Batrachia; Anura; Pipoidea; Pipidae; Xenopodinae; Xenopus; Xenopus	RecName: Full=Midkine-B;^Eukaryota; Metazoa; Chordata; Craniata; Vertebrata; Euteleostomi; Amphibia; Batrachia; Anura; Pipoidea; Pipidae; Xenopodinae; Xenopus; Xenopus	PTN/MK heparin-binding protein family, N-terminal domain	.	GO:0042742|defense response to bacterium;GO:0007399|nervous system development;GO:0007528|neuromuscular junction development;GO:0051781|positive regulation of cell division;GO:0009617|response to bacterium	GO:0043395|heparan sulfate proteoglycan binding;GO:0008201|heparin binding	GO:0005576|extracellular region	K05719|ITGB1; integrin beta 1`K06534|MCAM, CD146; melanoma cell adhesion molecule`K06828|MDK; midkine	map04915|Estrogen signaling pathway;map05100|Bacterial invasion of epithelial cells;map04151|PI3K-Akt signaling pathway;map05205|Proteoglycans in cancer;map04360|Axon guidance;map05200|Pathways in cancer;map05140|Leishmaniasis;map05222|Small cell lung cancer;map05145|Toxoplasmosis;map04670|Leukocyte transendothelial migration;map04611|Platelet activation;map04514|Cell adhesion molecules (CAMs);ma…	522.49	659.06	526.22	742.39	629.46	757.78	569.257	709.877	0.318489	0.172744	1	30.48	11	22.54	15.8	16.45	12.66	21.34	14.97	-0.511486	0.261128	1	54.02	27.48	39.46	18.97	9.33	8.62	40.32	12.3067	-1.71206	2.11e-05	0.00598795
c88051_g1	Cyprinus carpio transglutaminase mRNA, complete cds	transglutaminase [Cyprinus carpio]	RecName: Full=Protein-glutamine gamma-glutamyltransferase 2;^Eukaryota; Metazoa; Chordata; Craniata; Vertebrata; Euteleostomi; Archosauria; Dinosauria; Saurischia; Theropoda; Coelurosauria; Aves; Neognathae; Galliformes; Phasianidae; Phasianinae; Gallus`sp|Q01841|TGM2_CHICK	RecName: Full=Protein-glutamine gamma-glutamyltransferase 2;^Eukaryota; Metazoa; Chordata; Craniata; Vertebrata; Euteleostomi; Archosauria; Dinosauria; Saurischia; Theropoda; Coelurosauria; Aves; Neognathae; Galliformes; Phasianidae; Phasianinae; Gallus	Transglutaminase family, C-terminal ig like domain	Protein-Glutamine-Gamma-Glutamyltransferase	GO:0018149|peptide cross-linking	GO:0046872|metal ion binding;GO:0003810|protein-glutamine gamma-glutamyltransferase activity	.	K05625|TGM2; transglutaminase 2 [EC:2.3.2.13]`K05719|ITGB1; integrin beta 1	map05100|Bacterial invasion of epithelial cells;map04151|PI3K-Akt signaling pathway;map05205|Proteoglycans in cancer;map04360|Axon guidance;map05200|Pathways in cancer;map05140|Leishmaniasis;map05222|Small cell lung cancer;map05145|Toxoplasmosis;map05016|Huntington's disease;map04670|Leukocyte transendothelial migration;map04611|Platelet activation;map04514|Cell adhesion molecules (CAMs);map04145…	62.23	83.95	52.86	134.42	145.55	131.42	66.3467	137.13	1.04745	4.48e-05	0.0202915	49.09	25.69	20.89	17.08	24.19	17.79	31.89	19.6867	-0.695885	0.114002	0.899012	26.58	36.85	57.91	40.72	49.45	38.28	40.4467	42.8167	0.0821517	0.812115	1
c79288_g1	Danio rerio solute carrier family 43 (amino acid system L transporter), member 2b (slc43a2b), mRNA	large neutral amino acids transporter small subunit 4 [Danio rerio]	RecName: Full=Large neutral amino acids transporter small subunit 4;^Eukaryota; Metazoa; Chordata; Craniata; Vertebrata; Euteleostomi; Mammalia; Eutheria; Laurasiatheria; Cetartiodactyla; Ruminantia; Pecora; Bovidae; Bovinae; Bos	RecName: Full=Large neutral amino acids transporter small subunit 4;^Eukaryota; Metazoa; Chordata; Craniata; Vertebrata; Euteleostomi; Mammalia; Eutheria; Laurasiatheria; Cetartiodactyla; Ruminantia; Pecora; Bovidae; Bovinae; Bos	Major Facilitator Superfamily	Solute carrier family 43, member 3 protein	.	GO:0015179|L-amino acid transmembrane transporter activity	GO:0016021|integral to membrane;GO:0005886|plasma membrane	K08229|SLC43A2; MFS transporter, LAT3 family, solute carrier family 43, member 2	.	72.63	64.12	52.81	25.63	32.72	34.44	63.1867	30.93	-1.03061	0.000135698	0.0413639	32.1	35	109.89	131.99	15.14	8.73	58.9967	51.9533	-0.183417	0.818672	1	21.78	7.55	25.77	8.35	9.2	18.41	18.3667	11.9867	-0.615659	0.192434	1
c85358_g1	Danio rerio adhesion G protein-coupled receptor G1 (adgrg1), mRNA	PREDICTED: probable G-protein coupled receptor 114 isoform X1 [Danio rerio]	RecName: Full=G-protein coupled receptor 126;^Eukaryota; Metazoa; Chordata; Craniata; Vertebrata; Euteleostomi; Mammalia; Eutheria; Euarchontoglires; Glires; Rodentia; Sciurognathi; Muroidea; Muridae; Murinae; Mus; Mus	RecName: Full=G-protein coupled receptor 56;^Eukaryota; Metazoa; Chordata; Craniata; Vertebrata; Euteleostomi; Mammalia; Eutheria; Euarchontoglires; Primates; Haplorrhini; Catarrhini; Cercopithecidae; Cercopithecinae; Macaca	Latrophilin/CL-1-like GPS domain	.	GO:0007218|neuropeptide signaling pathway	GO:0004930|G-protein coupled receptor activity	GO:0016021|integral to membrane;GO:0005886|plasma membrane	K08463|GPR126; G protein-coupled receptor 126	.	23.83	25.36	22.87	26.04	23.06	20.54	24.02	23.2133	-0.0492824	0.861788	1	8.36	8.55	4.48	3.1	3.31	1.83	7.13	2.74667	-1.37622	0.00554108	0.254538	6.25	3.1	4.57	11.5	11.34	21.21	4.64	14.6833	1.66198	6e-05	0.0118716
c62913_g1	PREDICTED: Lepisosteus oculatus myosin-7-like (LOC102694773), mRNA	PREDICTED: myosin-7 isoform X3 [Danio rerio]	RecName: Full=Myosin-7B;^Eukaryota; Metazoa; Chordata; Craniata; Vertebrata; Euteleostomi; Mammalia; Eutheria; Euarchontoglires; Glires; Rodentia; Sciurognathi; Muroidea; Muridae; Murinae; Mus; Mus	RecName: Full=Myosin-7B;^Eukaryota; Metazoa; Chordata; Craniata; Vertebrata; Euteleostomi; Mammalia; Eutheria; Euarchontoglires; Glires; Rodentia; Sciurognathi; Muroidea; Muridae; Murinae; Mus; Mus	Myosin head (motor domain)	Myosin heavy chain	.	GO:0005524|ATP binding;GO:0003774|motor activity	GO:0016020|membrane;GO:0032982|myosin filament	K10352|MYH; myosin heavy chain	map04530|Tight junction	0.15	0.16	0.44	0.23	0.91	0.05	0.25	0.396667	0.665999	0.514185	1	0.03	0	0.09	0	0.12	0.05	0.04	0.0566667	0.5025	0.868958	1	2.53	3.29	3.45	7.01	6.66	13.45	3.09	9.04	1.54872	0.000168822	0.0250596
c90381_g1	Ctenopharyngodon idella alpha-amylase (amy2A) mRNA, complete cds	PREDICTED: zgc:66313 isoform X2 [Danio rerio]	RecName: Full=Pancreatic alpha-amylase;^Eukaryota; Metazoa; Chordata; Craniata; Vertebrata; Euteleostomi; Mammalia; Eutheria; Laurasiatheria; Cetartiodactyla; Suina; Suidae; Sus`sp|P00690|AMYP_PIG	RecName: Full=Pancreatic alpha-amylase;^Eukaryota; Metazoa; Chordata; Craniata; Vertebrata; Euteleostomi; Mammalia; Eutheria; Euarchontoglires; Glires; Rodentia; Sciurognathi; Muroidea; Muridae; Murinae; Mus; Mus	Alpha amylase, C-terminal all-beta domain	Glycosidases	GO:0016052|carbohydrate catabolic process	GO:0004556|alpha-amylase activity;GO:0005509|calcium ion binding;GO:0031404|chloride ion binding	GO:0005615|extracellular space	K01176|E3.2.1.1, amyA, malS; alpha-amylase [EC:3.2.1.1]	map01100|Metabolic pathways;map04973|Carbohydrate digestion and absorption;map00500|Starch and sucrose metabolism	3.99	7.74	3.8	3.71	2.31	3.32	5.17667	3.11333	-0.733563	0.0898439	0.977177	2643.25	2226.74	2457.12	2959.73	2508.27	2826.4	2442.37	2764.8	0.178893	0.610527	1	1.83	2.09	2.38	6.13	9.44	4.64	2.1	6.73667	1.68165	5.07e-05	0.0105631
c85410_g1	Danio rerio solute carrier family 40 (iron-regulated transporter), member 1 (slc40a1), mRNA	Solute carrier family 40 (iron-regulated transporter), member 1 [Danio rerio]	RecName: Full=Solute carrier family 40 member 1;^Eukaryota; Metazoa; Chordata; Craniata; Vertebrata; Euteleostomi; Actinopterygii; Neopterygii; Teleostei; Ostariophysi; Cypriniformes; Cyprinidae; Danio	RecName: Full=Solute carrier family 40 member 1;^Eukaryota; Metazoa; Chordata; Craniata; Vertebrata; Euteleostomi; Actinopterygii; Neopterygii; Teleostei; Ostariophysi; Cypriniformes; Cyprinidae; Danio	Ferroportin1 (FPN1)	.	GO:0035162|embryonic hemopoiesis;GO:0042541|hemoglobin biosynthetic process;GO:0055072|iron ion homeostasis;GO:0043362|nucleate erythrocyte maturation;GO:0046688|response to copper ion;GO:0010039|response to iron ion	GO:0005381|iron ion transmembrane transporter activity	GO:0016021|integral to membrane	K14685|SLC40A1, FPN1; solute carrier family 40 (iron-regulated transporter), member 1	map04978|Mineral absorption	40.35	41.19	36.64	61.61	48.58	47.1	39.3933	52.43	0.412441	0.110598	1	127.54	111.88	153.44	383.41	487.88	356.2	130.953	409.163	1.64362	1.12e-05	0.00494162	14.5	16.93	10.54	24.68	30.81	19.81	13.99	25.1	0.843291	0.0124311	0.36006
c89064_g1	PREDICTED: Astyanax mexicanus kinesin-like protein KIF20B-like (LOC103026970), mRNA	PREDICTED: kinesin-like protein KIF20B isoform X3 [Danio rerio]	RecName: Full=Kinesin-like protein KIF20B;^Eukaryota; Metazoa; Chordata; Craniata; Vertebrata; Euteleostomi; Mammalia; Eutheria; Euarchontoglires; Primates; Haplorrhini; Catarrhini; Hominidae; Homo`sp|Q96Q89|KI20B_HUMAN	RecName: Full=Kinesin-like protein KIF20B;^Eukaryota; Metazoa; Chordata; Craniata; Vertebrata; Euteleostomi; Mammalia; Eutheria; Euarchontoglires; Primates; Haplorrhini; Catarrhini; Hominidae; Homo	Kinesin motor domain	Kinesin-like protein	GO:0007050|cell cycle arrest;GO:0051301|cell division;GO:0000087|M phase of mitotic cell cycle;GO:0007018|microtubule-based movement;GO:0007067|mitosis;GO:0007088|regulation of mitosis	GO:0005524|ATP binding;GO:0016887|ATPase activity;GO:0003777|microtubule motor activity	GO:0005813|centrosome;GO:0005874|microtubule;GO:0005875|microtubule associated complex;GO:0005730|nucleolus;GO:0005654|nucleoplasm;GO:0005819|spindle	K10402|KIF20; kinesin family member 20	.	2.68	4.07	4.41	2.49	1.59	2.22	3.72	2.1	-0.824913	0.0579036	0.884357	1.41	1.6	5.79	0.17	0.36	0.71	2.93333	0.413333	-2.82716	0.000213832	0.0388476	1.92	2.31	4.52	1.62	0.52	1.4	2.91667	1.18	-1.30553	0.0159534	0.413515
c69595_g1	PREDICTED: Haplochromis burtoni Y+L amino acid transporter 2-like (LOC102300451), transcript variant X1, mRNA	PREDICTED: Y+L amino acid transporter 2-like [Clupea harengus]	RecName: Full=Y+L amino acid transporter 2;^Eukaryota; Metazoa; Chordata; Craniata; Vertebrata; Euteleostomi; Actinopterygii; Neopterygii; Teleostei; Ostariophysi; Cypriniformes; Cyprinidae; Danio	RecName: Full=Y+L amino acid transporter 2;^Eukaryota; Metazoa; Chordata; Craniata; Vertebrata; Euteleostomi; Actinopterygii; Neopterygii; Teleostei; Ostariophysi; Cypriniformes; Cyprinidae; Danio	Amino acid permease	Amino acid transporters	.	GO:0015171|amino acid transmembrane transporter activity	GO:0016323|basolateral plasma membrane;GO:0016021|integral to membrane	K13872|SLC7A6; solute carrier family 7 (L-type amino acid transporter), member 6	.	2.65	7.26	2.63	3.94	2.79	2.2	4.18	2.97667	-0.489805	0.329593	1	0.56	0.58	0.87	0.86	0.78	0.44	0.67	0.693333	0.049388	0.974517	1	122.88	157.62	93.29	269.48	233.91	284.86	124.597	262.75	1.07643	0.000442676	0.0469644
c60884_g1	Zebrafish DNA sequence from clone CH1073-83D9 in linkage group 19, complete sequence	sp8 transcription factor a [Danio rerio]	RecName: Full=Transcription factor Sp8;^Eukaryota; Metazoa; Chordata; Craniata; Vertebrata; Euteleostomi; Actinopterygii; Neopterygii; Teleostei; Ostariophysi; Cypriniformes; Cyprinidae; Danio	RecName: Full=Transcription factor Sp8;^Eukaryota; Metazoa; Chordata; Craniata; Vertebrata; Euteleostomi; Actinopterygii; Neopterygii; Teleostei; Ostariophysi; Cypriniformes; Cyprinidae; Danio	C2H2-type zinc finger	FOG: Zn-finger	GO:0030326|embryonic limb morphogenesis;GO:0006355|regulation of transcription, DNA-dependent;GO:0006351|transcription, DNA-dependent	GO:0003677|DNA binding;GO:0046872|metal ion binding;GO:0008270|zinc ion binding	GO:0005634|nucleus	K09198|SP8; transcription factor Sp8	.	1.08	0.54	1.25	0.58	0.91	0.93	0.956667	0.806667	-0.246044	0.687851	1	0	0	0.06	0	0	0	0.02	0.001	-4.32193	0.750061	1	0.11	0.5	0.33	0	0	0	0.313333	0.001	-8.29155	0.000104099	0.0178765
c84670_g1	Danio rerio kinesin family member 20A (kif20a), mRNA	kinesin-like protein KIF20A [Danio rerio]	RecName: Full=Kinesin-like protein KIF20A;^Eukaryota; Metazoa; Chordata; Craniata; Vertebrata; Euteleostomi; Mammalia; Eutheria; Euarchontoglires; Glires; Rodentia; Sciurognathi; Muroidea; Muridae; Murinae; Mus; Mus	RecName: Full=Kinesin-like protein KIF20A;^Eukaryota; Metazoa; Chordata; Craniata; Vertebrata; Euteleostomi; Mammalia; Eutheria; Euarchontoglires; Glires; Rodentia; Sciurognathi; Muroidea; Muridae; Murinae; Mus; Mus	Kinesin motor domain	Kinesin-like protein	GO:0000910|cytokinesis;GO:0001578|microtubule bundle formation;GO:0007018|microtubule-based movement;GO:0015031|protein transport	GO:0005524|ATP binding;GO:0003777|microtubule motor activity	GO:0005794|Golgi apparatus;GO:0005874|microtubule;GO:0005875|microtubule associated complex;GO:0005819|spindle	K10402|KIF20; kinesin family member 20	.	1.92	1.73	2.3	1.59	1	1.4	1.98333	1.33	-0.576501	0.220924	1	1.47	0.7	2.4	0.06	0.24	0.03	1.52333	0.11	-3.79166	1.59e-05	0.00624623	0.5	0.95	0.88	0.4	0.36	0	0.776667	0.253333	-1.61626	0.0507617	0.718608
c75537_g1	Danio rerio lysyl oxidase-like 1 mRNA, complete cds	lysyl oxidase-like 1 [Danio rerio]	RecName: Full=Lysyl oxidase homolog 1;^Eukaryota; Metazoa; Chordata; Craniata; Vertebrata; Euteleostomi; Mammalia; Eutheria; Euarchontoglires; Primates; Haplorrhini; Catarrhini; Hominidae; Homo`sp|Q08397|LOXL1_HUMAN	RecName: Full=Lysyl oxidase homolog 1;^Eukaryota; Metazoa; Chordata; Craniata; Vertebrata; Euteleostomi; Mammalia; Eutheria; Laurasiatheria; Cetartiodactyla; Ruminantia; Pecora; Bovidae; Bovinae; Bos	Lysyl oxidase	Lysyl oxidase-like	.	GO:0005507|copper ion binding;GO:0016641|oxidoreductase activity, acting on the CH-NH2 group of donors, oxygen as acceptor	GO:0005615|extracellular space	K14678|LOXL1; lysyl oxidase-like protein 1 [EC:1.4.3.-]	.	11.8	6.2	10.89	19.8	25.4	26.61	9.63	23.9367	1.31361	0.000135868	0.0413639	2.3	0.38	1.65	1.41	0.81	0.38	1.44333	0.866667	-0.735855	0.331579	1	14.78	11.95	10.98	11.08	8.81	11.17	12.57	10.3533	-0.279889	0.394549	1
c79920_g1	PREDICTED: Melopsittacus undulatus potassium channel, sodium activated subfamily T, member 1 (LOC101873064), mRNA	PREDICTED: potassium channel subfamily T member 2 [Danio rerio]	RecName: Full=Potassium channel subfamily T member 2;^Eukaryota; Metazoa; Chordata; Craniata; Vertebrata; Euteleostomi; Mammalia; Eutheria; Euarchontoglires; Primates; Haplorrhini; Catarrhini; Hominidae; Homo	RecName: Full=Potassium channel subfamily T member 2;^Eukaryota; Metazoa; Chordata; Craniata; Vertebrata; Euteleostomi; Mammalia; Eutheria; Euarchontoglires; Primates; Haplorrhini; Catarrhini; Hominidae; Homo	Ion channel	Kef-type K+ transport systems, predicted NAD-binding component	.	GO:0005524|ATP binding;GO:0015269|calcium-activated potassium channel activity;GO:0005249|voltage-gated potassium channel activity	GO:0008076|voltage-gated potassium channel complex	K04947|KCNT2; potassium channel subfamily T member 2	.	8.24	1.11	2.3	1.71	2.76	1.35	3.88333	1.94	-1.00124	0.124453	1	0	0	0	0	0	0	0.001	0.001	0	1	1	2.64	0.85	0.05	0	0.06	0	1.18	0.02	-5.88264	2.37e-05	0.00650195
c80243_g1	PREDICTED: Danio rerio TatD DNase domain containing 2 (tatdn2), transcript variant X1, mRNA	putative deoxyribonuclease TATDN2 [Danio rerio]	RecName: Full=Putative deoxyribonuclease TATDN2;^Eukaryota; Metazoa; Chordata; Craniata; Vertebrata; Euteleostomi; Mammalia; Eutheria; Euarchontoglires; Primates; Haplorrhini; Catarrhini; Hominidae; Homo	RecName: Full=Putative deoxyribonuclease TATDN2;^Eukaryota; Metazoa; Chordata; Craniata; Vertebrata; Euteleostomi; Mammalia; Eutheria; Euarchontoglires; Primates; Haplorrhini; Catarrhini; Hominidae; Homo	TatD related DNase	Mg-dependent DNase	GO:0006987|activation of signaling protein activity involved in unfolded protein response;GO:0090305|nucleic acid phosphodiester bond hydrolysis	GO:0016888|endodeoxyribonuclease activity, producing 5'-phosphomonoesters;GO:0046872|metal ion binding	GO:0005654|nucleoplasm	K03424|tatD; TatD DNase family protein [EC:3.1.21.-]	.	1.31	0.97	0.94	1.62	1.94	4.12	1.07333	2.56	1.25405	0.0176175	0.593533	0.18	0.47	0.23	0.22	0.12	0.38	0.293333	0.24	-0.289507	0.804954	1	0.22	0.16	0.22	0.94	1.57	1.34	0.2	1.28333	2.68182	8.05e-06	0.00316101
c81043_g1	Danio rerio kinesin family member 14 (kif14), mRNA	PREDICTED: kinesin-like protein KIF14 isoform X1 [Danio rerio]	RecName: Full=Kinesin-like protein KIF14;^Eukaryota; Metazoa; Chordata; Craniata; Vertebrata; Euteleostomi; Mammalia; Eutheria; Euarchontoglires; Primates; Haplorrhini; Catarrhini; Hominidae; Homo	RecName: Full=Kinesin-like protein KIF14;^Eukaryota; Metazoa; Chordata; Craniata; Vertebrata; Euteleostomi; Mammalia; Eutheria; Euarchontoglires; Primates; Haplorrhini; Catarrhini; Hominidae; Homo	Kinesin motor domain	Kinesin-like protein	GO:0007018|microtubule-based movement	GO:0005524|ATP binding;GO:0003777|microtubule motor activity	GO:0005737|cytoplasm;GO:0005874|microtubule;GO:0005875|microtubule associated complex;GO:0005634|nucleus;GO:0005819|spindle	K17915|KIF14; kinesin family member 14	.	3.5	2.86	2.63	2.26	1.28	1.4	2.99667	1.64667	-0.86381	0.0555335	0.878101	1.97	1.89	2.6	0.33	0.48	0.44	2.15333	0.416667	-2.36961	4.01e-05	0.0116694	0.5	1.35	0.6	0.34	0.47	0.08	0.816667	0.296667	-1.4609	0.0455684	0.686324
c83319_g1	Danio rerio caprin family member 2, mRNA (cDNA clone MGC:198441 IMAGE:9039430), complete cds	PREDICTED: caprin-2 isoform X1 [Danio rerio]	RecName: Full=Caprin-2;^Eukaryota; Metazoa; Chordata; Craniata; Vertebrata; Euteleostomi; Actinopterygii; Neopterygii; Teleostei; Ostariophysi; Cypriniformes; Cyprinidae; Danio	RecName: Full=Caprin-2;^Eukaryota; Metazoa; Chordata; Craniata; Vertebrata; Euteleostomi; Actinopterygii; Neopterygii; Teleostei; Ostariophysi; Cypriniformes; Cyprinidae; Danio	C1q domain	Caprin family member 2 protein	GO:0009953|dorsal/ventral pattern formation;GO:0017148|negative regulation of translation;GO:0090263|positive regulation of canonical Wnt receptor signaling pathway;GO:0050775|positive regulation of dendrite morphogenesis;GO:0061003|positive regulation of dendritic spine morphogenesis;GO:2000055|positive regulation of Wnt receptor signaling pathway involved in dorsal/ventral axis specification;GO…	GO:0003723|RNA binding	GO:0005737|cytoplasm	K18744|CAPRIN2, EEG1; caprin-2	.	8.65	3.59	7.87	5.89	6.01	4.89	6.70333	5.59667	-0.260311	0.521209	1	0.59	0.47	0.43	0.11	0	0.05	0.496667	0.0533333	-3.21917	0.00193223	0.146672	0.81	1.22	0.27	2.16	6.25	4.66	0.766667	4.35667	2.50655	2.28e-05	0.00633831
c90637_g1	Salmo salar Serine protease 27 (prs27), mRNA	PREDICTED: uncharacterized protein LOC554458 isoform X1 [Danio rerio]	RecName: Full=Polyserase-2;^Eukaryota; Metazoa; Chordata; Craniata; Vertebrata; Euteleostomi; Mammalia; Eutheria; Euarchontoglires; Glires; Rodentia; Sciurognathi; Muroidea; Muridae; Murinae; Rattus`sp|Q5K2P9|POLS2_RAT	RecName: Full=Polyserase-2;^Eukaryota; Metazoa; Chordata; Craniata; Vertebrata; Euteleostomi; Mammalia; Eutheria; Euarchontoglires; Glires; Rodentia; Sciurognathi; Muroidea; Muridae; Murinae; Rattus`sp|Q5K2P9|POLS2_RAT	Trypsin	Secreted trypsin-like serine protease	GO:0006508|proteolysis	GO:0004252|serine-type endopeptidase activity	GO:0005737|cytoplasm;GO:0005578|proteinaceous extracellular matrix	.	.	2.21	2.62	2.25	0.52	0.48	0.74	2.36	0.58	-2.02466	5.73e-05	0.0238976	0.18	0.44	0.58	0	0.15	0.11	0.4	0.0866667	-2.20645	0.0371311	0.611346	1	3.63	2	2.7	4.87	0.11	2.21	2.56	0.212097	0.805337	1
c88182_g1	PREDICTED: Xiphophorus maculatus hormone-sensitive lipase-like (LOC102234893), mRNA	PREDICTED: hormone-sensitive lipase isoform X3 [Danio rerio]	RecName: Full=Hormone-sensitive lipase;^Eukaryota; Metazoa; Chordata; Craniata; Vertebrata; Euteleostomi; Mammalia; Eutheria; Euarchontoglires; Glires; Rodentia; Sciurognathi; Sciuridae; Xerinae; Marmotini; Ictidomys	RecName: Full=Hormone-sensitive lipase;^Eukaryota; Metazoa; Chordata; Craniata; Vertebrata; Euteleostomi; Mammalia; Eutheria; Euarchontoglires; Primates; Haplorrhini; Catarrhini; Hominidae; Homo	Hormone-sensitive lipase (HSL) N-terminus	Esterase/lipase	GO:0008203|cholesterol metabolic process;GO:0046340|diacylglycerol catabolic process;GO:0007565|female pregnancy;GO:0006468|protein phosphorylation;GO:0042493|response to drug;GO:0044281|small molecule metabolic process;GO:0019433|triglyceride catabolic process	GO:0047372|acylglycerol lipase activity;GO:0033878|hormone-sensitive lipase activity;GO:0004806|triglyceride lipase activity	GO:0005901|caveola;GO:0005829|cytosol;GO:0005615|extracellular space;GO:0005811|lipid particle	.	.	11.07	9.44	10.98	13.02	15.6	11.29	10.4967	13.3033	0.341857	0.280635	1	13.1	18.73	15.51	13.87	16.66	17.22	15.78	15.9167	0.012441	0.977266	1	15.17	20.67	16.95	30.44	50.82	72.96	17.5967	51.4067	1.54665	2.42e-05	0.00659648
c64997_g1	Danio rerio cell division cycle associated 8 (cdca8), mRNA	cell division cycle associated 8 [Danio rerio]	RecName: Full=Borealin;^Eukaryota; Metazoa; Chordata; Craniata; Vertebrata; Euteleostomi; Actinopterygii; Neopterygii; Teleostei; Ostariophysi; Cypriniformes; Cyprinidae; Danio	RecName: Full=Borealin;^Eukaryota; Metazoa; Chordata; Craniata; Vertebrata; Euteleostomi; Actinopterygii; Neopterygii; Teleostei; Ostariophysi; Cypriniformes; Cyprinidae; Danio	Nbl1 / Borealin N terminal	Cell division cycle associated 8 protein	GO:0051301|cell division;GO:0007507|heart development;GO:0007067|mitosis	.	GO:0032133|chromosome passenger complex;GO:0000775|chromosome, centromeric region;GO:0005737|cytoplasm;GO:0005634|nucleus;GO:0005819|spindle	K11514|CDCA8; Borealin	.	4.52	3.83	3.88	4.09	3.27	3.21	4.07667	3.52333	-0.210449	0.581745	1	2.44	3.52	5.21	0.83	0.99	1.15	3.72333	0.99	-1.91109	0.000303624	0.0481839	1.33	1.43	0.9	0.51	0.36	0.6	1.22	0.49	-1.31603	0.0146039	0.394424
c83275_g1	Danio rerio vitamin D (1,25- dihydroxyvitamin D3) receptor b (vdrb), mRNA	vitamin D3 receptor B [Danio rerio]	RecName: Full=Vitamin D3 receptor B;^Eukaryota; Metazoa; Chordata; Craniata; Vertebrata; Euteleostomi; Actinopterygii; Neopterygii; Teleostei; Ostariophysi; Cypriniformes; Cyprinidae; Danio`sp|Q1L673|VDRB_DANRE	RecName: Full=Vitamin D3 receptor B;^Eukaryota; Metazoa; Chordata; Craniata; Vertebrata; Euteleostomi; Actinopterygii; Neopterygii; Teleostei; Ostariophysi; Cypriniformes; Cyprinidae; Danio	Zinc finger, C4 type (two domains)	.	GO:0070561|vitamin D receptor signaling pathway	GO:0046872|metal ion binding;GO:0043565|sequence-specific DNA binding;GO:0003707|steroid hormone receptor activity;GO:0008434|vitamin D3 receptor activity;GO:0008270|zinc ion binding	GO:0005634|nucleus	K08539|NR1I1, VDR; vitamin D3 receptor	map04978|Mineral absorption;map04961|Endocrine and other factor-regulated calcium reabsorption;map05152|Tuberculosis	35.83	32.86	34.12	23.63	27.28	26.56	34.27	25.8233	-0.408271	0.124356	1	8.63	10.71	10.36	6.17	8.24	8.3	9.9	7.57	-0.387135	0.356578	1	27.39	29.81	26.37	8.58	11.76	12.54	27.8567	10.96	-1.34577	2.27e-05	0.00632702
c81188_g1	Danio rerio enolase family member 4 (eno4), mRNA	enolase-like protein ENO4 [Danio rerio]	RecName: Full=Enolase-like protein ENO4;^Eukaryota; Metazoa; Chordata; Craniata; Vertebrata; Euteleostomi; Actinopterygii; Neopterygii; Teleostei; Ostariophysi; Cypriniformes; Cyprinidae; Danio	RecName: Full=Enolase-like protein ENO4;^Eukaryota; Metazoa; Chordata; Craniata; Vertebrata; Euteleostomi; Actinopterygii; Neopterygii; Teleostei; Ostariophysi; Cypriniformes; Cyprinidae; Danio	Enolase, C-terminal TIM barrel domain	Enolase	GO:0006096|glycolysis	GO:0000287|magnesium ion binding;GO:0004634|phosphopyruvate hydratase activity	GO:0000015|phosphopyruvate hydratase complex	.	.	3.55	2.24	3.69	7.54	7.35	11.87	3.16	8.92	1.49712	0.000130261	0.0405025	0	0	0	0	0	0	0.001	0.001	0	1	1	0.06	0	0	0	0	0.05	0.02	0.0166667	-0.263034	1	1
c69740_g3	Danio rerio snail family zinc finger 3 (snai3), mRNA	zinc finger protein SNAI3 [Danio rerio]	RecName: Full=Zinc finger protein SNAI2;^Eukaryota; Metazoa; Chordata; Craniata; Vertebrata; Euteleostomi; Amphibia; Batrachia; Anura; Pipoidea; Pipidae; Xenopodinae; Xenopus; Xenopus	RecName: Full=Zinc finger protein SNAI2;^Eukaryota; Metazoa; Chordata; Craniata; Vertebrata; Euteleostomi; Amphibia; Batrachia; Anura; Pipoidea; Pipidae; Xenopodinae; Xenopus; Xenopus	Zinc finger, C2H2 type	.	GO:0014036|neural crest cell fate specification;GO:0001755|neural crest cell migration;GO:0006355|regulation of transcription, DNA-dependent;GO:0006351|transcription, DNA-dependent	GO:0003677|DNA binding;GO:0046872|metal ion binding;GO:0008270|zinc ion binding	GO:0005634|nucleus	K05706|SNAI2, SLUG; snail 2	map04520|Adherens junction;map04390|Hippo signaling pathway	0.06	0.05	0	0.2	0.03	0.14	0.0366667	0.123333	1.75002	0.2644	1	0.06	0	0.06	0.11	0.15	0	0.04	0.0866667	1.11548	0.566447	1	6.81	7.6	4.05	0.43	0.44	0.47	6.15333	0.446667	-3.7841	1.81e-15	9.18e-12
c73629_g1	Zebrafish DNA sequence from clone DKEY-15J16 in linkage group 20, complete sequence	Zgc:165461 protein [Danio rerio]	RecName: Full=Fibroblast growth factor-binding protein 1;^Eukaryota; Metazoa; Chordata; Craniata; Vertebrata; Euteleostomi; Mammalia; Eutheria; Euarchontoglires; Glires; Rodentia; Sciurognathi; Muroidea; Muridae; Murinae; Mus; Mus	RecName: Full=Fibroblast growth factor-binding protein 1;^Eukaryota; Metazoa; Chordata; Craniata; Vertebrata; Euteleostomi; Mammalia; Eutheria; Euarchontoglires; Glires; Rodentia; Sciurognathi; Muroidea; Muridae; Murinae; Mus; Mus	FGF binding protein 1 (FGF-BP1)	Fibroblast growth factor binding protein 1	GO:0007267|cell-cell signaling;GO:0008284|positive regulation of cell proliferation;GO:0045743|positive regulation of fibroblast growth factor receptor signaling pathway	.	GO:0009986|cell surface;GO:0005576|extracellular region;GO:0005615|extracellular space;GO:0005886|plasma membrane	.	.	477.36	841.61	476.08	434.21	368.5	448.79	598.35	417.167	-0.520366	0.0594728	0.888478	0.47	0.44	0.17	0.33	1.13	0.16	0.36	0.54	0.584963	0.518498	1	11.28	3.55	0.49	0.2	0.39	0.33	5.10667	0.306667	-4.05764	3.43e-06	0.00170484
c71380_g1	Danio rerio NDC80 kinetochore complex component (ndc80), mRNA	kinetochore protein NDC80 homolog [Danio rerio]	RecName: Full=Kinetochore protein NDC80 homolog;^Eukaryota; Metazoa; Chordata; Craniata; Vertebrata; Euteleostomi; Actinopterygii; Neopterygii; Teleostei; Ostariophysi; Cypriniformes; Cyprinidae; Danio	RecName: Full=Kinetochore protein NDC80 homolog;^Eukaryota; Metazoa; Chordata; Craniata; Vertebrata; Euteleostomi; Actinopterygii; Neopterygii; Teleostei; Ostariophysi; Cypriniformes; Cyprinidae; Danio	HEC/Ndc80p family	Protein involved in chromosome segregation, interacts with SMC proteins	GO:0051301|cell division;GO:0007059|chromosome segregation;GO:0007067|mitosis;GO:0007052|mitotic spindle organization	.	GO:0000777|condensed chromosome kinetochore;GO:0031262|Ndc80 complex;GO:0005634|nucleus	K11547|NDC80, HEC1, TID3; kinetochore protein NDC80	.	2.36	1.86	1.91	2.99	1.03	0.82	2.04333	1.61333	-0.34088	0.547891	1	1.56	1.75	1.82	0.11	0.42	0.16	1.71	0.23	-2.89429	3.05e-05	0.0095927	0.44	0.95	0.77	0.74	0.11	0.27	0.72	0.373333	-0.947533	0.201997	1
c90176_g1	PREDICTED: Astyanax mexicanus inter-alpha-trypsin inhibitor heavy chain H5-like (LOC103027858), mRNA	PREDICTED: inter-alpha-trypsin inhibitor heavy chain H5 isoform X1 [Danio rerio]	RecName: Full=Inter-alpha-trypsin inhibitor heavy chain H5;^Eukaryota; Metazoa; Chordata; Craniata; Vertebrata; Euteleostomi; Mammalia; Eutheria; Euarchontoglires; Glires; Rodentia; Sciurognathi; Muroidea; Muridae; Murinae; Mus; Mus	RecName: Full=Inter-alpha-trypsin inhibitor heavy chain H5;^Eukaryota; Metazoa; Chordata; Craniata; Vertebrata; Euteleostomi; Mammalia; Eutheria; Euarchontoglires; Glires; Rodentia; Sciurognathi; Muroidea; Muridae; Murinae; Mus; Mus	von Willebrand factor type A domain	Uncharacterized protein containing a von Willebrand factor type A (vWA) domain	GO:0030212|hyaluronan metabolic process	GO:0004867|serine-type endopeptidase inhibitor activity	GO:0005576|extracellular region	.	.	4.81	7.8	4.82	2.15	1.96	1.35	5.81	1.82	-1.6746	8.09e-05	0.0294398	0.77	1.66	3.62	1.66	1.19	2.35	2.01667	1.73333	-0.218424	0.740954	1	35.25	73.15	63.25	103.63	80.34	112.59	57.2167	98.8533	0.788854	0.0199994	0.467106
c77048_g1	Cyprinus carpio clone 622445 microsatellite sequence	PREDICTED: transforming growth factor beta-2-like [Danio rerio]	RecName: Full=Transforming growth factor beta-2;^Eukaryota; Metazoa; Chordata; Craniata; Vertebrata; Euteleostomi; Amphibia; Batrachia; Anura; Pipoidea; Pipidae; Xenopodinae; Xenopus; Xenopus	RecName: Full=Transforming growth factor beta-2;^Eukaryota; Metazoa; Chordata; Craniata; Vertebrata; Euteleostomi; Amphibia; Batrachia; Anura; Pipoidea; Pipidae; Xenopodinae; Xenopus; Xenopus	TGF-beta propeptide	.	GO:0016049|cell growth;GO:0051781|positive regulation of cell division	.	GO:0005615|extracellular space	K05719|ITGB1; integrin beta 1`K06588|ITGB5; integrin beta 5`K06589|ITGB6; integrin beta 6`K06591|ITGB8; integrin beta 8`K13376|TGFB2; transforming growth factor beta-2	map04915|Estrogen signaling pathway;map05100|Bacterial invasion of epithelial cells;map04151|PI3K-Akt signaling pathway;map05205|Proteoglycans in cancer;map04360|Axon guidance;map05200|Pathways in cancer;map05140|Leishmaniasis;map05222|Small cell lung cancer;map05145|Toxoplasmosis;map04670|Leukocyte transendothelial migration;map04611|Platelet activation;map04514|Cell adhesion molecules (CAMs);ma…	1.54	1.08	1.94	1.65	1.65	2	1.52	1.76667	0.216959	0.648655	1	0.21	0.84	0.72	4.1	5.08	2.4	0.59	3.86	2.70981	1.89e-05	0.00707248	2.86	4.16	1.23	3.69	3.58	4.06	2.75	3.77667	0.457682	0.329538	1
c87917_g2	PREDICTED: Lepisosteus oculatus cytosolic carboxypeptidase 4-like (LOC102692475), mRNA	PREDICTED: cytosolic carboxypeptidase 4 isoform X2 [Danio rerio]	RecName: Full=Cytosolic carboxypeptidase 4;^Eukaryota; Metazoa; Chordata; Craniata; Vertebrata; Euteleostomi; Mammalia; Eutheria; Euarchontoglires; Primates; Haplorrhini; Catarrhini; Hominidae; Homo	RecName: Full=Cytosolic carboxypeptidase 4;^Eukaryota; Metazoa; Chordata; Craniata; Vertebrata; Euteleostomi; Mammalia; Eutheria; Euarchontoglires; Primates; Haplorrhini; Catarrhini; Hominidae; Homo	Zinc carboxypeptidase	Predicted carboxypeptidase	GO:0035609|C-terminal protein deglutamylation;GO:0035610|protein side chain deglutamylation;GO:0006508|proteolysis	GO:0046872|metal ion binding;GO:0004181|metallocarboxypeptidase activity;GO:0015631|tubulin binding;GO:0008270|zinc ion binding	GO:0005829|cytosol	.	.	0.26	0.27	0.53	0.67	1.05	0.41	0.353333	0.71	1.00679	0.150105	1	0.24	0.2	0.58	0.06	0.06	0.25	0.34	0.123333	-1.46297	0.160846	0.985823	10.28	13.99	20.67	28.8	49.14	52.08	14.98	43.34	1.53266	3.79e-05	0.00869227
c85832_g1	Danio rerio eukaryotic translation initiation factor 4E family member 3, mRNA (cDNA clone MGC:113863 IMAGE:2351661), complete cds	eukaryotic translation initiation factor 4E type 3 [Danio rerio]	RecName: Full=Eukaryotic translation initiation factor 4E type 3;^Eukaryota; Metazoa; Chordata; Craniata; Vertebrata; Euteleostomi; Actinopterygii; Neopterygii; Teleostei; Ostariophysi; Cypriniformes; Cyprinidae; Danio	RecName: Full=Eukaryotic translation initiation factor 4E type 3;^Eukaryota; Metazoa; Chordata; Craniata; Vertebrata; Euteleostomi; Actinopterygii; Neopterygii; Teleostei; Ostariophysi; Cypriniformes; Cyprinidae; Danio	Eukaryotic initiation factor 4E	Translation initiation factor 4E (eIF-4E)	GO:0006417|regulation of translation	GO:0003743|translation initiation factor activity	GO:0005737|cytoplasm;GO:0005845|mRNA cap binding complex	.	.	60.51	87.08	56.96	62.16	65.37	67.92	68.1833	65.15	-0.065654	0.801062	1	75.65	60.19	70.74	56.79	38.73	43.28	68.86	46.2667	-0.573693	0.125542	0.922277	172.29	221.95	124.42	273.63	411.05	570.71	172.887	418.463	1.27527	0.000311212	0.0371832
c70869_g1	PREDICTED: Astyanax mexicanus leucine-rich repeats and transmembrane domains 1 (lrtm1), mRNA	PREDICTED: leucine-rich repeat and transmembrane domain-containing protein 1 [Danio rerio]	RecName: Full=Leucine-rich repeat and transmembrane domain-containing protein 1;^Eukaryota; Metazoa; Chordata; Craniata; Vertebrata; Euteleostomi; Mammalia; Eutheria; Euarchontoglires; Primates; Haplorrhini; Catarrhini; Hominidae; Homo	RecName: Full=Leucine-rich repeat and transmembrane domain-containing protein 1;^Eukaryota; Metazoa; Chordata; Craniata; Vertebrata; Euteleostomi; Mammalia; Eutheria; Euarchontoglires; Primates; Haplorrhini; Catarrhini; Hominidae; Homo	Leucine rich repeat	FOG: Leucine rich repeat	.	.	GO:0016021|integral to membrane	.	.	0.23	0.67	0.22	1.91	1.51	1.57	0.373333	1.66333	2.15554	0.000525689	0.099903	0	0	0	0	0	0	0.001	0.001	0	1	1	0.19	0.79	0.66	2.7	1.84	4.06	0.546667	2.86667	2.39064	3.74e-05	0.00863656
c79201_g1	Danio rerio calpain 1, (mu/I) large subunit b (capn1b), mRNA	PREDICTED: calpain 1, large subunit isoform X1 [Danio rerio]	RecName: Full=Calpain-1 catalytic subunit;^Eukaryota; Metazoa; Chordata; Craniata; Vertebrata; Euteleostomi; Archosauria; Dinosauria; Saurischia; Theropoda; Coelurosauria; Aves; Neognathae; Galliformes; Phasianidae; Phasianinae; Gallus	RecName: Full=Calpain-1 catalytic subunit;^Eukaryota; Metazoa; Chordata; Craniata; Vertebrata; Euteleostomi; Archosauria; Dinosauria; Saurischia; Theropoda; Coelurosauria; Aves; Neognathae; Galliformes; Phasianidae; Phasianinae; Gallus	Calpain large subunit, domain III	.	GO:0006508|proteolysis;GO:0032801|receptor catabolic process	GO:0005509|calcium ion binding;GO:0004198|calcium-dependent cysteine-type endopeptidase activity	GO:0005737|cytoplasm;GO:0005886|plasma membrane	K01367|CAPN1; calpain-1 [EC:3.4.22.52]	map04141|Protein processing in endoplasmic reticulum;map04210|Apoptosis;map05010|Alzheimer's disease	21.79	10.93	25.2	12.9	8.77	15.27	19.3067	12.3133	-0.648878	0.0885733	0.974416	0.35	0.58	0.32	0.28	0.72	0.49	0.416667	0.496667	0.253384	0.769573	1	2.81	1.83	0	0	0.08	0	1.54667	0.0266667	-5.85798	0.000170838	0.0251584
c92272_g1	Danio rerio fibrillin 2b (fbn2b), mRNA	fibrillin-3 precursor [Danio rerio]	RecName: Full=Fibrillin-2;^Eukaryota; Metazoa; Chordata; Craniata; Vertebrata; Euteleostomi; Mammalia; Eutheria; Euarchontoglires; Primates; Haplorrhini; Catarrhini; Hominidae; Homo`sp|P35556|FBN2_HUMAN	RecName: Full=Fibrillin-2;^Eukaryota; Metazoa; Chordata; Craniata; Vertebrata; Euteleostomi; Mammalia; Eutheria; Euarchontoglires; Primates; Haplorrhini; Catarrhini; Hominidae; Homo`sp|P35556|FBN2_HUMAN	Calcium-binding EGF domain	Calcium ion binding protein	GO:0060346|bone trabecula formation;GO:0030326|embryonic limb morphogenesis;GO:0030501|positive regulation of bone mineralization;GO:0045669|positive regulation of osteoblast differentiation;GO:0035583|sequestering of TGFbeta in extracellular matrix	GO:0005509|calcium ion binding;GO:0005201|extracellular matrix structural constituent	GO:0001527|microfibril	.	.	1.37	1.75	2.11	2.41	2.48	1.62	1.74333	2.17	0.315847	0.501665	1	0.18	0.35	0.52	0	0.09	0	0.35	0.03	-3.54432	0.00565312	0.257395	2.06	2.52	2.44	0.82	0.39	0.63	2.34	0.613333	-1.93177	6.22e-05	0.0120861
c84428_g2	Salmo salar major facilitator superfamily domain containing 1 (mfsd1), mRNA	PREDICTED: major facilitator superfamily domain-containing protein 1 [Danio rerio]	RecName: Full=Major facilitator superfamily domain-containing protein 1;^Eukaryota; Metazoa; Chordata; Craniata; Vertebrata; Euteleostomi; Mammalia; Eutheria; Laurasiatheria; Cetartiodactyla; Ruminantia; Pecora; Bovidae; Bovinae; Bos	RecName: Full=Major facilitator superfamily domain-containing protein 1;^Eukaryota; Metazoa; Chordata; Craniata; Vertebrata; Euteleostomi; Mammalia; Eutheria; Laurasiatheria; Cetartiodactyla; Ruminantia; Pecora; Bovidae; Bovinae; Bos	Major Facilitator Superfamily	Permeases of the major facilitator superfamily	GO:0055085|transmembrane transport	.	GO:0016021|integral to membrane	.	.	6.55	5.18	7.46	6.18	5.1	6.04	6.39667	5.77333	-0.147916	0.671442	1	11.01	6.2	9.46	9.83	3.73	4.2	8.89	5.92	-0.586586	0.251892	1	15.94	17.38	15.09	28.51	40.36	45.03	16.1367	37.9667	1.23439	9.39e-05	0.0165783
c78947_g1	Misgurnus mizolepis warm-temperature-acclimation-associated 65-kDa protein (WAP65-1) mRNA, complete cds	warm-temperature-acclimation-associated 65-kDa protein [Misgurnus mizolepis]	RecName: Full=Hemopexin;^Eukaryota; Metazoa; Chordata; Craniata; Vertebrata; Euteleostomi; Actinopterygii; Neopterygii; Teleostei; Ostariophysi; Cypriniformes; Cyprinidae; Danio	RecName: Full=Hemopexin;^Eukaryota; Metazoa; Chordata; Craniata; Vertebrata; Euteleostomi; Actinopterygii; Neopterygii; Teleostei; Ostariophysi; Cypriniformes; Cyprinidae; Danio	Hemopexin	.	GO:0042221|response to chemical stimulus;GO:0006810|transport	GO:0046872|metal ion binding	GO:0005576|extracellular region	K18977|HPX; hemopexin [EC:3.2.1.35]	.	23.19	54.22	25.97	18.47	14.58	13.68	34.46	15.5767	-1.14554	0.00163681	0.188495	16142.8	20778.3	26946.1	20497.6	21961.5	22145.4	21289.1	21534.8	0.0165583	0.964074	1	13.36	19.02	24.56	34.96	76.65	40.01	18.98	50.54	1.41295	0.000239806	0.0314724
c66744_g2	Danio rerio transient receptor potential cation channel, subfamily M, member 4a (trpm4a), mRNA	transient receptor potential cation channel, subfamily M, member 4a [Danio rerio]	RecName: Full=Transient receptor potential cation channel subfamily M member 5;^Eukaryota; Metazoa; Chordata; Craniata; Vertebrata; Euteleostomi; Mammalia; Eutheria; Euarchontoglires; Glires; Rodentia; Sciurognathi; Muroidea; Muridae; Murinae; Mus; Mus	RecName: Full=Transient receptor potential cation channel subfamily M member 5;^Eukaryota; Metazoa; Chordata; Craniata; Vertebrata; Euteleostomi; Mammalia; Eutheria; Euarchontoglires; Glires; Rodentia; Sciurognathi; Muroidea; Muridae; Murinae; Mus; Mus	Ion transport protein	.	.	GO:0005227|calcium activated cation channel activity;GO:0005267|potassium channel activity;GO:0005272|sodium channel activity;GO:0005244|voltage-gated ion channel activity	GO:0016021|integral to membrane;GO:0005886|plasma membrane	K04980|TRPM5; transient receptor potential cation channel subfamily M member 5	map04742|Taste transduction	1.57	0.51	0.86	0.43	0.68	0.71	0.98	0.606667	-0.691878	0.276056	1	0.18	0.52	0.41	0.17	0.06	0	0.37	0.0766667	-2.27085	0.0422137	0.643775	1.08	0.93	1.07	0.14	0.17	0.11	1.02667	0.14	-2.87447	5.36e-06	0.00238067
c72090_g1	Danio rerio angiotensin I converting enzyme 2 (ace2), mRNA	PREDICTED: angiotensin-converting enzyme 2 isoform X2 [Danio rerio]	RecName: Full=Angiotensin-converting enzyme 2;^Eukaryota; Metazoa; Chordata; Craniata; Vertebrata; Euteleostomi; Mammalia; Eutheria; Laurasiatheria; Carnivora; Feliformia; Viverridae; Paradoxurinae; Paguma	RecName: Full=Angiotensin-converting enzyme 2;^Eukaryota; Metazoa; Chordata; Craniata; Vertebrata; Euteleostomi; Mammalia; Eutheria; Laurasiatheria; Carnivora; Feliformia; Viverridae; Paradoxurinae; Paguma	Angiotensin-converting enzyme	.	GO:0006508|proteolysis	GO:0004180|carboxypeptidase activity;GO:0046872|metal ion binding;GO:0008237|metallopeptidase activity;GO:0008241|peptidyl-dipeptidase activity	GO:0005576|extracellular region;GO:0016021|integral to membrane;GO:0005886|plasma membrane	.	.	0.44	1	0.39	0.52	0.91	0.93	0.61	0.786667	0.366943	0.578356	1	1.33	33.54	0.52	0.58	3.34	1.06	11.7967	1.66	-2.82912	0.0134465	0.392502	0.06	0.05	0	0.37	1.4	0.38	0.0366667	0.716667	4.28876	3.42e-05	0.00822595
c87144_g2	PREDICTED: Danio rerio nidogen 1a (nid1a), mRNA	PREDICTED: nidogen-1 [Astyanax mexicanus]	RecName: Full=Nidogen-1;^Eukaryota; Metazoa; Chordata; Craniata; Vertebrata; Euteleostomi; Mammalia; Eutheria; Euarchontoglires; Primates; Haplorrhini; Catarrhini; Hominidae; Homo	RecName: Full=Nidogen-1;^Eukaryota; Metazoa; Chordata; Craniata; Vertebrata; Euteleostomi; Mammalia; Eutheria; Euarchontoglires; Primates; Haplorrhini; Catarrhini; Hominidae; Homo	G2F domain	.	GO:0007160|cell-matrix adhesion;GO:0032836|glomerular basement membrane development;GO:0010811|positive regulation of cell-substrate adhesion	GO:0005509|calcium ion binding;GO:0050840|extracellular matrix binding	GO:0005605|basal lamina;GO:0071944|cell periphery	K05719|ITGB1; integrin beta 1`K06826|NID; nidogen (entactin)	map04915|Estrogen signaling pathway;map05100|Bacterial invasion of epithelial cells;map04151|PI3K-Akt signaling pathway;map05205|Proteoglycans in cancer;map04360|Axon guidance;map05200|Pathways in cancer;map05140|Leishmaniasis;map05222|Small cell lung cancer;map05145|Toxoplasmosis;map04670|Leukocyte transendothelial migration;map04611|Platelet activation;map04514|Cell adhesion molecules (CAMs);ma…	4.6	4.29	5.9	5.33	5.3	4.31	4.93	4.98	0.0145581	0.975783	1	0.59	0.12	0.14	0	0.18	0	0.283333	0.06	-2.23947	0.107191	0.880206	31.03	47.32	28.23	4.32	3.77	1.1	35.5267	3.06333	-3.53573	8.87e-13	3.46e-09
c51918_g1	Danio rerio anterior gradient 2 (agr2), mRNA	Agr2 protein [Carassius gibelio]	RecName: Full=Anterior gradient protein 2 homolog;^Eukaryota; Metazoa; Chordata; Craniata; Vertebrata; Euteleostomi; Actinopterygii; Neopterygii; Teleostei; Ostariophysi; Cypriniformes; Cyprinidae; Danio	RecName: Full=Anterior gradient protein 2 homolog;^Eukaryota; Metazoa; Chordata; Craniata; Vertebrata; Euteleostomi; Actinopterygii; Neopterygii; Teleostei; Ostariophysi; Cypriniformes; Cyprinidae; Danio	Thioredoxin-like	Anterior gradient homolog 2 (Xenopus laevis) protein	GO:0060575|intestinal epithelial cell differentiation	.	GO:0005576|extracellular region	.	.	13.05	7.85	18.63	0.75	1.74	2.94	13.1767	1.81	-2.86392	3.2e-08	7.53e-05	3.83	7.3	2.2	0.33	0.45	0.22	4.44333	0.333333	-3.7366	1.54e-08	2.65e-05	3.78	13.57	11.42	16.64	23.65	0.49	9.59	13.5933	0.503297	0.54082	1
c81665_g1	PREDICTED: Danio rerio si:dkey-19p15.7 (si:dkey-19p15.7), mRNA	PREDICTED: probable carboxypeptidase X1 [Danio rerio]	RecName: Full=Probable carboxypeptidase X1;^Eukaryota; Metazoa; Chordata; Craniata; Vertebrata; Euteleostomi; Mammalia; Eutheria; Euarchontoglires; Primates; Haplorrhini; Catarrhini; Hominidae; Homo	RecName: Full=Probable carboxypeptidase X1;^Eukaryota; Metazoa; Chordata; Craniata; Vertebrata; Euteleostomi; Mammalia; Eutheria; Euarchontoglires; Primates; Haplorrhini; Catarrhini; Hominidae; Homo	F5/8 type C domain	.	GO:0007155|cell adhesion;GO:0006508|proteolysis	GO:0046872|metal ion binding;GO:0004181|metallocarboxypeptidase activity;GO:0008270|zinc ion binding	GO:0005615|extracellular space	K08638|CPXM1; carboxypeptidase X1 [EC:3.4.17.-]	.	3.82	4.02	3.69	12.7	11.96	12.33	3.84333	12.33	1.68174	3.19e-07	0.000464027	8.92	1.31	3.41	2.41	3.79	4.56	4.54667	3.58667	-0.342166	0.594734	1	12	10.39	8.49	5.68	6.94	6.39	10.2933	6.33667	-0.699914	0.0397289	0.641102
c65726_g1	Danio rerio T-cell leukemia associated homeodomain protein Tlx3a (tlx3a) mRNA, complete cds	PREDICTED: T-cell leukemia homeobox protein 2 [Clupea harengus]	RecName: Full=T-cell leukemia homeobox protein 3;^Eukaryota; Metazoa; Chordata; Craniata; Vertebrata; Euteleostomi; Mammalia; Eutheria; Euarchontoglires; Primates; Haplorrhini; Catarrhini; Hominidae; Homo	RecName: Full=T-cell leukemia homeobox protein 1;^Eukaryota; Metazoa; Chordata; Craniata; Vertebrata; Euteleostomi; Archosauria; Dinosauria; Saurischia; Theropoda; Coelurosauria; Aves; Neognathae; Galliformes; Phasianidae; Phasianinae; Gallus	Homeobox domain	.	GO:0045165|cell fate commitment;GO:0007275|multicellular organismal development;GO:0008284|positive regulation of cell proliferation;GO:0045944|positive regulation of transcription from RNA polymerase II promoter	GO:0043565|sequence-specific DNA binding;GO:0003700|sequence-specific DNA binding transcription factor activity	GO:0005634|nucleus	K15607|TLX3, HOX11L2; T-cell leukemia homeobox protein 3	map05202|Transcriptional misregulation in cancer	11.92	8.42	10.03	5.1	3.39	2.28	10.1233	3.59	-1.49563	0.00015712	0.0453891	0.06	0	0	0	0	0	0.02	0.001	-4.32193	0.738483	1	2.22	1.38	0	0.62	0.33	0.11	1.2	0.353333	-1.76393	0.110353	0.971643
c87672_g1	Danio rerio ADP-ribosylarginine hydrolase (adprh), mRNA	PREDICTED: Protein ADP-ribosylarginine hydrolase-like isoform X2 [Astyanax mexicanus]	RecName: Full=[Protein ADP-ribosylarginine] hydrolase;^Eukaryota; Metazoa; Chordata; Craniata; Vertebrata; Euteleostomi; Mammalia; Eutheria; Euarchontoglires; Primates; Haplorrhini; Catarrhini; Hominidae; Homo`sp|P54922|ADPRH_HUMAN	RecName: Full=[Protein ADP-ribosylarginine] hydrolase;^Eukaryota; Metazoa; Chordata; Craniata; Vertebrata; Euteleostomi; Mammalia; Eutheria; Euarchontoglires; Primates; Haplorrhini; Catarrhini; Hominidae; Homo	ADP-ribosylglycohydrolase	ADP-ribosylglycohydrolase	GO:0006464|cellular protein modification process;GO:0051725|protein de-ADP-ribosylation	GO:0003875|ADP-ribosylarginine hydrolase activity;GO:0000287|magnesium ion binding	.	K01245|ADPRH; ADP-ribosylarginine hydrolase [EC:3.2.2.19]	.	9.5	9.66	8.04	18.99	13.89	11.7	9.06667	14.86	0.71279	0.0314054	0.735462	20.85	24.35	14.76	109.1	72.27	64.07	19.9867	81.8133	2.0333	1.01e-06	0.00084239	32.83	28.69	35.49	52.11	34.77	42.75	32.3367	43.21	0.418194	0.168722	1
c88964_g1	Salmo salar clone HM4_3022 Oxidation resistance protein 1 mRNA, partial cds	novel protein similar to vertebrate oxidation resistance 1 (OXR1) [Danio rerio]	RecName: Full=Oxidation resistance protein 1;^Eukaryota; Metazoa; Chordata; Craniata; Vertebrata; Euteleostomi; Mammalia; Eutheria; Euarchontoglires; Primates; Haplorrhini; Catarrhini; Hominidae; Homo`sp|Q8N573|OXR1_HUMAN	RecName: Full=Oxidation resistance protein 1;^Eukaryota; Metazoa; Chordata; Craniata; Vertebrata; Euteleostomi; Mammalia; Eutheria; Euarchontoglires; Primates; Haplorrhini; Catarrhini; Hominidae; Homo`sp|Q8N573|OXR1_HUMAN	TLD	Oxidation resistance protein	GO:0016998|cell wall macromolecule catabolic process;GO:0006979|response to oxidative stress	.	GO:0005739|mitochondrion;GO:0005730|nucleolus	.	.	16.61	13.89	14.97	21.6	18.71	16.34	15.1567	18.8833	0.317161	0.289083	1	2.36	3.03	4.51	4.9	2.39	6.9	3.3	4.73	0.519374	0.329202	1	1.89	2.31	2.16	4.71	5.67	6.97	2.12	5.78333	1.44784	0.000145605	0.0227661
c78537_g1	Zebrafish DNA sequence from clone CH1073-127N10 in linkage group 6, complete sequence	PREDICTED: phosphoenolpyruvate carboxykinase, cytosolic [GTP] [Larimichthys crocea]	RecName: Full=Phosphoenolpyruvate carboxykinase [GTP], mitochondrial;^Eukaryota; Metazoa; Chordata; Craniata; Vertebrata; Euteleostomi; Mammalia; Eutheria; Euarchontoglires; Glires; Rodentia; Sciurognathi; Muroidea; Muridae; Murinae; Mus; Mus`sp|Q8BH04|PCKGM_MOUSE	RecName: Full=Phosphoenolpyruvate carboxykinase, cytosolic [GTP];^Eukaryota; Metazoa; Chordata; Craniata; Vertebrata; Euteleostomi; Archosauria; Dinosauria; Saurischia; Theropoda; Coelurosauria; Aves; Neognathae; Galliformes; Phasianidae; Phasianinae; Gallus	Phosphoenolpyruvate carboxykinase	Phosphoenolpyruvate carboxykinase (GTP)	GO:0006094|gluconeogenesis;GO:0044281|small molecule metabolic process	GO:0005525|GTP binding;GO:0046872|metal ion binding;GO:0004613|phosphoenolpyruvate carboxykinase (GTP) activity	GO:0005829|cytosol	K01596|E4.1.1.32, pckA, PEPCK; phosphoenolpyruvate carboxykinase (GTP) [EC:4.1.1.32]	map00620|Pyruvate metabolism;map04152|AMPK signaling pathway;map04922|Glucagon signaling pathway;map00020|Citrate cycle (TCA cycle);map04151|PI3K-Akt signaling pathway;map00010|Glycolysis / Gluconeogenesis;map04068|FoxO signaling pathway;map04931|Insulin resistance;map03320|PPAR signaling pathway;map01110|Biosynthesis of secondary metabolites;map04964|Proximal tubule bicarbonate reclamation;map04…	0.29	0.51	0.3	0	0.17	0.16	0.366667	0.11	-1.73697	0.0791113	0.95202	38.67	12.25	111.77	4.48	5.35	3.85	54.23	4.56	-3.57199	1.18e-07	0.000141448	1.36	0.45	0.66	0.17	0.25	0.05	0.823333	0.156667	-2.39378	0.00174143	0.110968
c74566_g3	Danio rerio guanine nucleotide binding protein (G protein), alpha activating activity polypeptide O, a (gnao1a), mRNA	PREDICTED: guanine nucleotide-binding protein G(o) subunit alpha isoform X2 [Fundulus heteroclitus]	RecName: Full=Guanine nucleotide-binding protein G(o) subunit alpha;^Eukaryota; Metazoa; Chordata; Craniata; Vertebrata; Euteleostomi; Mammalia; Eutheria; Euarchontoglires; Primates; Haplorrhini; Catarrhini; Hominidae; Homo	RecName: Full=Guanine nucleotide-binding protein G(o) subunit alpha;^Eukaryota; Metazoa; Chordata; Craniata; Vertebrata; Euteleostomi; Mammalia; Eutheria; Euarchontoglires; Primates; Haplorrhini; Catarrhini; Hominidae; Homo	G-protein alpha subunit	.	GO:0007188|adenylate cyclase-modulating G-protein coupled receptor signaling pathway;GO:0007568|aging;GO:0007212|dopamine receptor signaling pathway;GO:0030900|forebrain development;GO:0007626|locomotory behavior;GO:0006936|muscle contraction;GO:0051926|negative regulation of calcium ion transport;GO:0031175|neuron projection development;GO:0043547|positive regulation of GTPase activity;GO:000801…	GO:0031683|G-protein beta/gamma-subunit complex binding;GO:0031821|G-protein coupled serotonin receptor binding;GO:0005525|GTP binding;GO:0003924|GTPase activity;GO:0046872|metal ion binding;GO:0004871|signal transducer activity	GO:0005834|heterotrimeric G-protein complex	K04534|GNAO, G-ALPHA-O; guanine nucleotide-binding protein G(o) subunit alpha	map04915|Estrogen signaling pathway;map04921|Oxytocin signaling pathway;map04730|Long-term depression;map05145|Toxoplasmosis;map04015|Rap1 signaling pathway;map05142|Chagas disease (American trypanosomiasis);map04723|Retrograde endocannabinoid signaling;map04725|Cholinergic synapse;map04724|Glutamatergic synapse;map04727|GABAergic synapse;map04726|Serotonergic synapse;map05032|Morphine addiction;…	168.06	101.3	182.17	112.23	127.08	97.26	150.51	112.19	-0.423915	0.123583	1	0.62	0.47	1.07	0.72	0.69	0.05	0.72	0.486667	-0.565063	0.52357	1	3.78	2.2	1.23	0.2	0.19	0.33	2.40333	0.24	-3.32393	7.21e-08	7.97e-05
c90083_g1	Danio rerio cyclin-dependent kinase 5, regulatory subunit 1a (p35) (cdk5r1a), mRNA	cyclin-dependent kinase 5, regulatory subunit 1a (p35) [Danio rerio]	RecName: Full=Cyclin-dependent kinase 5 activator 1;^Eukaryota; Metazoa; Chordata; Craniata; Vertebrata; Euteleostomi; Mammalia; Eutheria; Laurasiatheria; Cetartiodactyla; Ruminantia; Pecora; Bovidae; Bovinae; Bos	RecName: Full=Cyclin-dependent kinase 5 activator 1;^Eukaryota; Metazoa; Chordata; Craniata; Vertebrata; Euteleostomi; Mammalia; Eutheria; Laurasiatheria; Cetartiodactyla; Ruminantia; Pecora; Bovidae; Bovinae; Bos	Cyclin-dependent kinase 5 activator protein	.	GO:0007411|axon guidance;GO:0007413|axonal fasciculation;GO:0007420|brain development;GO:0021549|cerebellum development;GO:0009790|embryo development;GO:0048013|ephrin receptor signaling pathway;GO:0007213|G-protein coupled acetylcholine receptor signaling pathway;GO:0021766|hippocampus development;GO:0035235|ionotropic glutamate receptor signaling pathway;GO:0021819|layer formation in cerebral c…	GO:0045296|cadherin binding;GO:0005509|calcium ion binding;GO:0016534|cyclin-dependent protein kinase 5 activator activity;GO:0016301|kinase activity;GO:0043539|protein serine/threonine kinase activator activity	GO:0030424|axon;GO:0043292|contractile fiber;GO:0016533|cyclin-dependent protein kinase 5 holoenzyme complex;GO:0030426|growth cone;GO:0016020|membrane;GO:0031594|neuromuscular junction;GO:0043025|neuronal cell body;GO:0005634|nucleus;GO:0048471|perinuclear region of cytoplasm;GO:0005886|plasma membrane;GO:0014069|postsynaptic density	K11716|CDK5R1; cyclin-dependent kinase 5 activator 1	map05030|Cocaine addiction;map05010|Alzheimer's disease	66.07	69.14	71.68	68.28	76.34	81	68.9633	75.2067	0.125031	0.597873	1	0.06	0.06	0.06	0.28	0.18	0.22	0.06	0.226667	1.91754	0.0610451	0.73591	1	0.42	0.44	0	0	0	0.62	0.001	-9.27612	9.39e-08	9.86e-05
c90026_g1	Zebrafish DNA sequence from clone RP71-30D15 in linkage group 15, complete sequence	PREDICTED: tumor suppressor candidate 5 [Danio rerio]	RecName: Full=Tumor suppressor candidate 5 homolog;^Eukaryota; Metazoa; Chordata; Craniata; Vertebrata; Euteleostomi; Amphibia; Batrachia; Anura; Pipoidea; Pipidae; Xenopodinae; Xenopus; Silurana	RecName: Full=Tumor suppressor candidate 5 homolog;^Eukaryota; Metazoa; Chordata; Craniata; Vertebrata; Euteleostomi; Amphibia; Batrachia; Anura; Pipoidea; Pipidae; Xenopodinae; Xenopus; Silurana	Interferon-induced transmembrane protein	Tumor suppressor candidate 5 protein	GO:0009607|response to biotic stimulus	.	GO:0016021|integral to membrane	.	.	94.13	64.2	94.88	65.12	62.16	59.19	84.4033	62.1567	-0.441391	0.0842255	0.964245	0.5	0.12	0.09	0.22	0.3	0.22	0.236667	0.246667	0.0597062	1	1	11.08	4.27	0.27	0.2	0.33	0.52	5.20667	0.35	-3.89493	3.16e-05	0.00783023
c62065_g1	.	PREDICTED: claudin-15-like [Takifugu rubripes]	RecName: Full=Claudin-15;^Eukaryota; Metazoa; Chordata; Craniata; Vertebrata; Euteleostomi; Mammalia; Eutheria; Euarchontoglires; Glires; Rodentia; Sciurognathi; Muroidea; Muridae; Murinae; Mus; Mus	RecName: Full=Claudin-10A;^Eukaryota; Metazoa; Chordata; Craniata; Vertebrata; Euteleostomi; Mammalia; Eutheria; Euarchontoglires; Glires; Rodentia; Sciurognathi; Muroidea; Muridae; Murinae; Mus; Mus	PMP-22/EMP/MP20/Claudin family	Claudin 10 protein	GO:0016338|calcium-independent cell-cell adhesion	GO:0042802|identical protein binding;GO:0005198|structural molecule activity	GO:0016021|integral to membrane;GO:0005886|plasma membrane;GO:0005923|tight junction	K06087|CLDN; claudin	map04530|Tight junction;map04514|Cell adhesion molecules (CAMs);map04670|Leukocyte transendothelial migration;map05160|Hepatitis C	0.09	0	0.11	0.12	0	0.11	0.0666667	0.0766667	0.201634	1	1	8.1	37.76	0.98	0.17	1.31	0.82	15.6133	0.766667	-4.34804	3.47e-05	0.0105584	0	0	0	0	0.33	0.08	0.001	0.136667	7.09452	0.0301382	0.567579
c82494_g1	Danio rerio ncan mRNA for neurocan, partial cds	PREDICTED: neurocan core protein [Danio rerio]	RecName: Full=Neurocan core protein;^Eukaryota; Metazoa; Chordata; Craniata; Vertebrata; Euteleostomi; Mammalia; Eutheria; Euarchontoglires; Glires; Rodentia; Sciurognathi; Muroidea; Muridae; Murinae; Rattus	RecName: Full=Neurocan core protein;^Eukaryota; Metazoa; Chordata; Craniata; Vertebrata; Euteleostomi; Mammalia; Eutheria; Euarchontoglires; Glires; Rodentia; Sciurognathi; Muroidea; Muridae; Murinae; Rattus	EGF-like domain	Hyaluronic acid binding protein	GO:0007155|cell adhesion	GO:0005509|calcium ion binding;GO:0030246|carbohydrate binding;GO:0005540|hyaluronic acid binding	GO:0005576|extracellular region;GO:0005886|plasma membrane	.	.	127.28	91.13	117.78	107.71	146.21	108.9	112.063	120.94	0.109977	0.664811	1	0.03	0.55	0.23	0.17	0.54	0	0.27	0.236667	-0.190103	0.893135	1	5.14	2.09	0	0.03	0.03	0.14	2.41	0.0666667	-5.17592	0.000147869	0.0228646
c87407_g2	PREDICTED: Bubalus bubalis rhotekin (RTKN), transcript variant X7, mRNA	PREDICTED: uncharacterized protein LOC447899 isoform X1 [Danio rerio]	RecName: Full=Rhotekin;^Eukaryota; Metazoa; Chordata; Craniata; Vertebrata; Euteleostomi; Mammalia; Eutheria; Euarchontoglires; Primates; Haplorrhini; Catarrhini; Hominidae; Homo	RecName: Full=Rhotekin;^Eukaryota; Metazoa; Chordata; Craniata; Vertebrata; Euteleostomi; Mammalia; Eutheria; Euarchontoglires; Primates; Haplorrhini; Catarrhini; Hominidae; Homo	PH domain	Gtpase inhibitor	GO:0006915|apoptotic process;GO:0007266|Rho protein signal transduction	GO:0005525|GTP binding;GO:0017049|GTP-Rho binding;GO:0005095|GTPase inhibitor activity;GO:0005543|phospholipid binding	GO:0005622|intracellular	.	.	2.97	2.48	2.41	2.29	3.05	1.46	2.62	2.26667	-0.208995	0.646646	1	1.38	0.9	0.58	0.17	0.12	0.05	0.953333	0.113333	-3.07241	0.000189705	0.0355761	0.42	1.09	1.01	0.88	0.8	0.3	0.84	0.66	-0.347923	0.586858	1
c78272_g1	.	receptor activity-modifying protein 1 precursor [Danio rerio]	RecName: Full=Receptor activity-modifying protein 1;^Eukaryota; Metazoa; Chordata; Craniata; Vertebrata; Euteleostomi; Mammalia; Eutheria; Euarchontoglires; Glires; Rodentia; Sciurognathi; Muroidea; Muridae; Murinae; Rattus	RecName: Full=Receptor activity-modifying protein 1;^Eukaryota; Metazoa; Chordata; Craniata; Vertebrata; Euteleostomi; Mammalia; Eutheria; Euarchontoglires; Glires; Rodentia; Sciurognathi; Muroidea; Muridae; Murinae; Rattus	Receptor activity modifying family	Receptor (G protein-coupled) activity modifying protein 1	GO:0001525|angiogenesis;GO:0006816|calcium ion transport;GO:0006886|intracellular protein transport;GO:0030819|positive regulation of cAMP biosynthetic process;GO:0060050|positive regulation of protein glycosylation;GO:0072659|protein localization to plasma membrane;GO:0031623|receptor internalization;GO:0008277|regulation of G-protein coupled receptor protein signaling pathway	GO:0004948|calcitonin receptor activity;GO:0015026|coreceptor activity;GO:0001664|G-protein coupled receptor binding;GO:0046982|protein heterodimerization activity;GO:0008565|protein transporter activity	GO:0009986|cell surface;GO:0005615|extracellular space;GO:0016021|integral to membrane;GO:0044424|intracellular part;GO:0005886|plasma membrane;GO:0043235|receptor complex	K08447|RAMP1; receptor activity modifying protein 1	map04270|Vascular smooth muscle contraction	16.55	21.9	19.9	16.56	14.15	15.99	19.45	15.5667	-0.32131	0.27987	1	0.24	0.79	0.12	0.36	0.18	0	0.383333	0.18	-1.0906	0.361178	1	78.52	84.86	60.21	42.97	32.21	27.91	74.53	34.3633	-1.11695	0.000366791	0.041476
c81144_g1	Danio rerio hedgehog acyltransferase-like, a (hhatla), mRNA	hedgehog acyltransferase-like, a [Danio rerio]	RecName: Full=Protein-cysteine N-palmitoyltransferase HHAT-like protein;^Eukaryota; Metazoa; Chordata; Craniata; Vertebrata; Euteleostomi; Mammalia; Eutheria; Euarchontoglires; Glires; Rodentia; Sciurognathi; Muroidea; Muridae; Murinae; Mus; Mus	RecName: Full=Protein-cysteine N-palmitoyltransferase HHAT-like protein;^Eukaryota; Metazoa; Chordata; Craniata; Vertebrata; Euteleostomi; Mammalia; Eutheria; Euarchontoglires; Glires; Rodentia; Sciurognathi; Muroidea; Muridae; Murinae; Mus; Mus	MBOAT, membrane-bound O-acyltransferase family	Predicted membrane protein involved in D-alanine export	GO:0060262|negative regulation of N-terminal protein palmitoylation	.	GO:0005783|endoplasmic reticulum;GO:0005789|endoplasmic reticulum membrane;GO:0016021|integral to membrane;GO:0048471|perinuclear region of cytoplasm	.	.	16.26	20.34	16.41	20.85	22.75	22.6	17.67	22.0667	0.320567	0.265614	1	14.78	10.12	26.68	10.9	11.47	12.17	17.1933	11.5133	-0.578544	0.203909	1	235.43	134.73	219.54	81.93	36.98	65.17	196.567	61.36	-1.67965	4.93e-06	0.00221004
c86793_g1	PREDICTED: Oreochromis niloticus caytaxin-like (LOC100704320), transcript variant X2, mRNA	PREDICTED: caytaxin [Danio rerio]	RecName: Full=Caytaxin;^Eukaryota; Metazoa; Chordata; Craniata; Vertebrata; Euteleostomi; Mammalia; Eutheria; Euarchontoglires; Primates; Haplorrhini; Catarrhini; Hominidae; Homo	RecName: Full=Caytaxin;^Eukaryota; Metazoa; Chordata; Craniata; Vertebrata; Euteleostomi; Mammalia; Eutheria; Euarchontoglires; Primates; Haplorrhini; Catarrhini; Hominidae; Homo	Bcl2-/adenovirus E1B nineteen kDa-interacting protein 2	Protein involved in programmed cell death	GO:0048311|mitochondrion distribution;GO:2000212|negative regulation of glutamate metabolic process;GO:0031175|neuron projection development;GO:0032880|regulation of protein localization;GO:0006810|transport	.	GO:0030424|axon;GO:0030054|cell junction;GO:0030425|dendrite;GO:0031966|mitochondrial membrane;GO:0045202|synapse	K18450|ATCAY; caytaxin	.	124.19	128.27	125.73	125.02	121.1	151.01	126.063	132.377	0.0705001	0.761602	1	0.18	0.49	0.06	0.55	0.87	0	0.243333	0.473333	0.959923	0.426172	1	1.56	0.87	0.49	0.11	0.22	0.16	0.973333	0.163333	-2.57511	0.000318237	0.0376232
c72975_g1	Danio rerio polo-like kinase 1 (Drosophila) (plk1), mRNA	polo-like kinase [Danio rerio]	RecName: Full=Serine/threonine-protein kinase PLK1;^Eukaryota; Metazoa; Chordata; Craniata; Vertebrata; Euteleostomi; Amphibia; Batrachia; Anura; Pipoidea; Pipidae; Xenopodinae; Xenopus; Xenopus	RecName: Full=Serine/threonine-protein kinase PLK1;^Eukaryota; Metazoa; Chordata; Craniata; Vertebrata; Euteleostomi; Amphibia; Batrachia; Anura; Pipoidea; Pipidae; Xenopodinae; Xenopus; Xenopus	Protein kinase domain	.	GO:0007092|activation of mitotic anaphase-promoting complex activity;GO:0051297|centrosome organization;GO:0000910|cytokinesis;GO:0031572|G2/M transition DNA damage checkpoint;GO:0000086|G2/M transition of mitotic cell cycle;GO:0001578|microtubule bundle formation;GO:0043066|negative regulation of apoptotic process;GO:0000122|negative regulation of transcription from RNA polymerase II promoter;GO…	GO:0005524|ATP binding;GO:0008017|microtubule binding;GO:0004674|protein serine/threonine kinase activity	GO:0005813|centrosome;GO:0000776|kinetochore;GO:0030496|midbody;GO:0005634|nucleus;GO:0051233|spindle midzone	K06631|PLK1; polo-like kinase 1 [EC:2.7.11.21]	map04114|Oocyte meiosis;map04110|Cell cycle;map04068|FoxO signaling pathway;map04914|Progesterone-mediated oocyte maturation	5.65	3.97	4.88	3.48	2.85	1.84	4.83333	2.72333	-0.827645	0.0443759	0.827762	2.97	3.46	5.15	0.83	0.99	0.16	3.86	0.66	-2.54806	9.31e-05	0.0217578	1.78	1.56	1.15	0.23	0.44	0.36	1.49667	0.343333	-2.12407	9.64e-05	0.0168142
c90777_g1	Danio rerio sema domain, immunoglobulin domain (Ig), short basic domain, secreted, (semaphorin) 3Aa (sema3aa), mRNA	Semaphorin 3aa [Danio rerio]	RecName: Full=Semaphorin-3aa;^Eukaryota; Metazoa; Chordata; Craniata; Vertebrata; Euteleostomi; Actinopterygii; Neopterygii; Teleostei; Ostariophysi; Cypriniformes; Cyprinidae; Danio	RecName: Full=Semaphorin-3aa;^Eukaryota; Metazoa; Chordata; Craniata; Vertebrata; Euteleostomi; Actinopterygii; Neopterygii; Teleostei; Ostariophysi; Cypriniformes; Cyprinidae; Danio	Sema domain	.	GO:0048844|artery morphogenesis;GO:0048755|branching morphogenesis of a nerve;GO:0035441|cell migration involved in vasculogenesis;GO:0008045|motor neuron axon guidance	GO:0004872|receptor activity	GO:0005576|extracellular region;GO:0016020|membrane	K06550|L1CAM; L1 cell adhesion molecule`K06724|NRP1; neuropilin 1`K06819|NRP2; neuropilin 2`K06820|PLXNA; plexin A`K06822|PLXND; plexin D`K06840|SEMA3; semaphorin 3	map04915|Estrogen signaling pathway;map04360|Axon guidance;map04514|Cell adhesion molecules (CAMs);map05166|HTLV-I infection;map04151|PI3K-Akt signaling pathway;map05340|Primary immunodeficiency;map05206|MicroRNAs in cancer;map05322|Systemic lupus erythematosus;map04015|Rap1 signaling pathway;map05144|Malaria;map05145|Toxoplasmosis;map04380|Osteoclast differentiation;map05205|Proteoglycans in can…	37.93	30.51	41.8	33.34	32.06	36.8	36.7467	34.0667	-0.109253	0.685391	1	0.65	2.88	1.16	0.55	0.42	0.16	1.56333	0.376667	-2.05327	0.00783242	0.305349	12.42	12.19	13.72	5.88	3.55	2.63	12.7767	4.02	-1.66824	2.09e-05	0.005957
c87320_g3	Danio rerio dihydrolipoamide S-succinyltransferase, mRNA (cDNA clone MGC:77238 IMAGE:6963253), complete cds	Dlst protein [Danio rerio]	RecName: Full=Dihydrolipoyllysine-residue succinyltransferase component of 2-oxoglutarate dehydrogenase complex, mitochondrial;^Eukaryota; Metazoa; Chordata; Craniata; Vertebrata; Euteleostomi; Mammalia; Eutheria; Euarchontoglires; Primates; Haplorrhini; Catarrhini; Hominidae; Homo	RecName: Full=Dihydrolipoyllysine-residue succinyltransferase component of 2-oxoglutarate dehydrogenase complex, mitochondrial;^Eukaryota; Metazoa; Chordata; Craniata; Vertebrata; Euteleostomi; Mammalia; Eutheria; Euarchontoglires; Primates; Haplorrhini; Catarrhini; Hominidae; Homo	Biotin-requiring enzyme	Pyruvate/2-oxoglutarate dehydrogenase complex, dihydrolipoamide acyltransferase (E2) component, and related enzymes	GO:0006103|2-oxoglutarate metabolic process;GO:0034641|cellular nitrogen compound metabolic process;GO:0033512|L-lysine catabolic process to acetyl-CoA via saccharopine;GO:0006554|lysine catabolic process;GO:0006734|NADH metabolic process;GO:0006099|tricarboxylic acid cycle	GO:0004149|dihydrolipoyllysine-residue succinyltransferase activity	GO:0005759|mitochondrial matrix;GO:0005634|nucleus;GO:0045252|oxoglutarate dehydrogenase complex;GO:0005886|plasma membrane	.	.	23.86	21.47	23.01	24.15	25.54	25.71	22.78	25.1333	0.141834	0.604691	1	26.89	28.07	36.63	25.38	37.54	33.24	30.53	32.0533	0.0702468	0.856826	1	38.94	44.04	23.99	67.08	78.74	98.48	35.6567	81.4333	1.19145	0.000342164	0.0396094
c71437_g1	Danio rerio talin 1 (tln1), mRNA	Talin-1 [Salmo salar]	RecName: Full=Talin-1;^Eukaryota; Metazoa; Chordata; Craniata; Vertebrata; Euteleostomi; Archosauria; Dinosauria; Saurischia; Theropoda; Coelurosauria; Aves; Neognathae; Galliformes; Phasianidae; Phasianinae; Gallus	RecName: Full=Talin-1;^Eukaryota; Metazoa; Chordata; Craniata; Vertebrata; Euteleostomi; Mammalia; Eutheria; Euarchontoglires; Primates; Haplorrhini; Catarrhini; Hominidae; Homo	I/LWEQ domain	.	GO:0006987|activation of signaling protein activity involved in unfolded protein response;GO:0007411|axon guidance;GO:0007155|cell adhesion;GO:0007043|cell-cell junction assembly;GO:0007044|cell-substrate junction assembly;GO:0006928|cellular component movement;GO:0030866|cortical actin cytoskeleton organization;GO:0007016|cytoskeletal anchoring at plasma membrane;GO:0006936|muscle contraction;GO…	GO:0005200|structural constituent of cytoskeleton	GO:0015629|actin cytoskeleton;GO:0005911|cell-cell junction;GO:0005813|centrosome;GO:0005829|cytosol;GO:0070062|extracellular vesicular exosome;GO:0005925|focal adhesion;GO:0043231|intracellular membrane-bounded organelle;GO:0005886|plasma membrane;GO:0001726|ruffle;GO:0032587|ruffle membrane	K06271|TLN; talin	map04015|Rap1 signaling pathway;map04611|Platelet activation;map05166|HTLV-I infection;map04510|Focal adhesion	43.49	37.96	33.12	18.82	20.39	13.87	38.19	17.6933	-1.10999	0.000150828	0.0439874	17.67	21.15	16.41	7.2	3.49	7.12	18.41	5.93667	-1.63276	0.000307642	0.0486719	15.94	13.43	17.41	10.93	12	7.74	15.5933	10.2233	-0.609064	0.0694782	0.822249
c42115_g1	Danio rerio solute carrier family 22 (organic anion transporter), member 7a (slc22a7a), mRNA	solute carrier family 22 member 7 [Danio rerio]	RecName: Full=Solute carrier family 22 member 7;^Eukaryota; Metazoa; Chordata; Craniata; Vertebrata; Euteleostomi; Mammalia; Eutheria; Euarchontoglires; Glires; Lagomorpha; Leporidae; Oryctolagus	RecName: Full=Solute carrier family 22 member 7;^Eukaryota; Metazoa; Chordata; Craniata; Vertebrata; Euteleostomi; Mammalia; Eutheria; Euarchontoglires; Glires; Lagomorpha; Leporidae; Oryctolagus	Sugar (and other) transporter	.	.	GO:0015075|ion transmembrane transporter activity	GO:0016323|basolateral plasma membrane;GO:0016021|integral to membrane	K08204|SLC22A7, OAT2; MFS transporter, OCT family, solute carrier family 22 (organic anion transporter), member 7	map04976|Bile secretion	0.29	0.05	0.14	0	0.06	0.03	0.16	0.03	-2.41504	0.0849226	0.964245	0	0	0	0.66	0.33	0.68	0.001	0.556667	9.12067	1.61e-06	0.00118679	0.08	0.13	0.41	0.17	0.14	0.27	0.206667	0.193333	-0.0962153	0.939991	1
c88878_g1	Danio rerio solute carrier family 43 (amino acid system L transporter), member 1b (slc43a1b), mRNA	large neutral amino acids transporter small subunit 3 [Danio rerio]	RecName: Full=Large neutral amino acids transporter small subunit 3;^Eukaryota; Metazoa; Chordata; Craniata; Vertebrata; Euteleostomi; Mammalia; Eutheria; Euarchontoglires; Glires; Rodentia; Sciurognathi; Muroidea; Muridae; Murinae; Mus; Mus	RecName: Full=Large neutral amino acids transporter small subunit 3;^Eukaryota; Metazoa; Chordata; Craniata; Vertebrata; Euteleostomi; Mammalia; Eutheria; Euarchontoglires; Glires; Rodentia; Sciurognathi; Muroidea; Muridae; Murinae; Mus; Mus	Major Facilitator Superfamily	Solute carrier family 43, member 3 protein	.	GO:0015179|L-amino acid transmembrane transporter activity;GO:0015175|neutral amino acid transmembrane transporter activity	GO:0016021|integral to membrane	.	.	2.53	2.37	1.3	1.54	0.88	1.81	2.06667	1.41	-0.551611	0.283639	1	9.22	32.58	8.8	25.24	18.84	61.67	16.8667	35.25	1.06345	0.0739246	0.788156	80.61	38.1	45.78	26.53	21.61	18.96	54.83	22.3667	-1.29362	0.000276144	0.034581
c93739_g1	PREDICTED: Danio rerio apolipoprotein Bb, tandem duplicate 1 (apobb.1), transcript variant X1, mRNA	PREDICTED: apolipoprotein B-100-like [Clupea harengus]	RecName: Full=Apolipoprotein B-100;^Eukaryota; Metazoa; Chordata; Craniata; Vertebrata; Euteleostomi; Mammalia; Eutheria; Euarchontoglires; Glires; Rodentia; Sciurognathi; Muroidea; Muridae; Murinae; Rattus`sp|Q7TMA5|APOB_RAT	RecName: Full=Apolipoprotein B-100;^Eukaryota; Metazoa; Chordata; Craniata; Vertebrata; Euteleostomi; Mammalia; Eutheria; Euarchontoglires; Primates; Haplorrhini; Catarrhini; Hominidae; Homo`sp|P04114|APOB_HUMAN	Lipoprotein amino terminal region	.	GO:0048844|artery morphogenesis;GO:0007596|blood coagulation;GO:0071379|cellular response to prostaglandin stimulus;GO:0071356|cellular response to tumor necrosis factor;GO:0042632|cholesterol homeostasis;GO:0008203|cholesterol metabolic process;GO:0009566|fertilization;GO:0001701|in utero embryonic development;GO:0050900|leukocyte migration;GO:0042158|lipoprotein biosynthetic process;GO:0042159|…	GO:0017127|cholesterol transporter activity;GO:0008201|heparin binding;GO:0050750|low-density lipoprotein particle receptor binding;GO:0005543|phospholipid binding	GO:0034360|chylomicron remnant;GO:0030669|clathrin-coated endocytic vesicle membrane;GO:0005788|endoplasmic reticulum lumen;GO:0005789|endoplasmic reticulum membrane;GO:0031904|endosome lumen;GO:0010008|endosome membrane;GO:0034363|intermediate-density lipoprotein particle;GO:0034362|low-density lipoprotein particle;GO:0034359|mature chylomicron;GO:0005886|plasma membrane;GO:0034361|very-low-dens…	K14462|APOB; apolipoprotein B	map04975|Fat digestion and absorption;map04977|Vitamin digestion and absorption	11.86	17.35	10.15	6.26	7.35	6.18	13.12	6.59667	-0.991959	0.00428412	0.307519	5962.63	7178.65	6200.71	4519.13	5462.52	6539.48	6447.33	5507.04	-0.227424	0.528164	1	5.97	6.65	10.08	16.41	29.21	13.75	7.56667	19.79	1.38704	0.000461894	0.0483598
c75327_g1	Danio rerio calcium/calmodulin-dependent protein kinase (CaM kinase) II delta 2 (camk2d2), mRNA	PREDICTED: calcium/calmodulin-dependent protein kinase type II delta 2 chain isoform X6 [Danio rerio]	RecName: Full=Calcium/calmodulin-dependent protein kinase type II delta 2 chain;^Eukaryota; Metazoa; Chordata; Craniata; Vertebrata; Euteleostomi; Actinopterygii; Neopterygii; Teleostei; Ostariophysi; Cypriniformes; Cyprinidae; Danio	RecName: Full=Calcium/calmodulin-dependent protein kinase type II delta 2 chain;^Eukaryota; Metazoa; Chordata; Craniata; Vertebrata; Euteleostomi; Actinopterygii; Neopterygii; Teleostei; Ostariophysi; Cypriniformes; Cyprinidae; Danio	Protein kinase domain	Serine/threonine protein kinase	.	GO:0005524|ATP binding;GO:0004683|calmodulin-dependent protein kinase activity	.	K04515|CAMK2; calcium/calmodulin-dependent protein kinase (CaM kinase) II [EC:2.7.11.17]	map04745|Phototransduction - fly;map04024|cAMP signaling pathway;map04740|Olfactory transduction;map05205|Proteoglycans in cancer;map04012|ErbB signaling pathway;map04114|Oocyte meiosis;map05031|Amphetamine addiction;map04720|Long-term potentiation;map04925|Aldosterone synthesis and secretion;map04713|Circadian entrainment;map04922|Glucagon signaling pathway;map04921|Oxytocin signaling pathway;ma…	348.25	261.97	317.36	326.7	327.87	361.12	309.193	338.563	0.130917	0.572945	1	2.3	1.6	3.24	1.25	1.37	1.34	2.38	1.32	-0.850424	0.104025	0.870832	3.56	1.96	1.92	0.71	0.74	0.63	2.48	0.693333	-1.83872	0.000146886	0.0227905
c92580_g1	Danio rerio zgc:112265 (zgc:112265), mRNA	inter-alpha-trypsin inhibitor heavy chain H4 precursor [Danio rerio]	RecName: Full=Inter-alpha-trypsin inhibitor heavy chain H3;^Eukaryota; Metazoa; Chordata; Craniata; Vertebrata; Euteleostomi; Mammalia; Eutheria; Euarchontoglires; Primates; Haplorrhini; Catarrhini; Hominidae; Homo	RecName: Full=Inter-alpha-trypsin inhibitor heavy chain H3;^Eukaryota; Metazoa; Chordata; Craniata; Vertebrata; Euteleostomi; Mammalia; Eutheria; Euarchontoglires; Primates; Haplorrhini; Catarrhini; Hominidae; Homo	von Willebrand factor type A domain	Uncharacterized protein containing a von Willebrand factor type A (vWA) domain	GO:0030212|hyaluronan metabolic process	GO:0004866|endopeptidase inhibitor activity;GO:0004867|serine-type endopeptidase inhibitor activity	GO:0005576|extracellular region	.	.	38.95	180.53	93.97	170.28	180.32	137.33	104.483	162.643	0.638439	0.119137	1	5452.91	6776.04	5196.58	5178.34	6262.18	5859.58	5808.51	5766.7	-0.0104222	0.976641	1	5.06	8.69	7.15	18.4	31	12.07	6.96667	20.49	1.55638	0.000169968	0.0250667
c77638_g1	Zebrafish DNA sequence from clone CH211-250C19 in linkage group 9, complete sequence	PREDICTED: 1-phosphatidylinositol 4,5-bisphosphate phosphodiesterase delta-4 isoform X1 [Danio rerio]	RecName: Full=1-phosphatidylinositol 4,5-bisphosphate phosphodiesterase delta-4;^Eukaryota; Metazoa; Chordata; Craniata; Vertebrata; Euteleostomi; Amphibia; Batrachia; Anura; Pipoidea; Pipidae; Xenopodinae; Xenopus; Xenopus	RecName: Full=1-phosphatidylinositol 4,5-bisphosphate phosphodiesterase delta-4;^Eukaryota; Metazoa; Chordata; Craniata; Vertebrata; Euteleostomi; Amphibia; Batrachia; Anura; Pipoidea; Pipidae; Xenopodinae; Xenopus; Xenopus	PH domain	.	GO:0035556|intracellular signal transduction;GO:0016042|lipid catabolic process	GO:0005509|calcium ion binding;GO:0004435|phosphatidylinositol phospholipase C activity;GO:0005543|phospholipid binding;GO:0004871|signal transducer activity	GO:0005783|endoplasmic reticulum;GO:0016020|membrane;GO:0005634|nucleus	K05857|PLCD; phosphatidylinositol phospholipase C, delta [EC:3.1.4.11]	map00562|Inositol phosphate metabolism;map04070|Phosphatidylinositol signaling system;map04020|Calcium signaling pathway;map04919|Thyroid hormone signaling pathway;map01100|Metabolic pathways	30.79	35.31	38.03	43.78	37.73	40.81	34.71	40.7733	0.232275	0.371978	1	2.71	1.86	1.13	2.91	7.11	2.13	1.9	4.05	1.09192	0.0669057	0.760155	6.64	3.26	3.83	14.51	15.67	9.66	4.57667	13.28	1.53689	0.000125492	0.0206072
c84785_g1	Danio rerio fibulin 1, mRNA (cDNA clone MGC:193899 IMAGE:9038248), complete cds	fibulin-1 precursor [Danio rerio]	RecName: Full=Fibulin-1;^Eukaryota; Metazoa; Chordata; Craniata; Vertebrata; Euteleostomi; Actinopterygii; Neopterygii; Teleostei; Ostariophysi; Cypriniformes; Cyprinidae; Danio	RecName: Full=Fibulin-1;^Eukaryota; Metazoa; Chordata; Craniata; Vertebrata; Euteleostomi; Actinopterygii; Neopterygii; Teleostei; Ostariophysi; Cypriniformes; Cyprinidae; Danio	Anaphylotoxin-like domain	Calcium ion binding protein	.	GO:0005509|calcium ion binding	GO:0005578|proteinaceous extracellular matrix	.	.	19.87	27.19	19.71	53.2	47.75	46.69	22.2567	49.2133	1.14481	3.26e-05	0.0166135	5.21	5.12	6.02	9.8	11.38	5.84	5.45	9.00667	0.724737	0.108909	0.884976	8.47	7.23	3.56	6.82	9.42	7.68	6.42	7.97333	0.31261	0.44122	1
c79606_g1	Danio rerio SH3 and cysteine rich domain 3 (stac3), mRNA	SH3 and cysteine-rich domain-containing protein 3 [Danio rerio]	RecName: Full=SH3 and cysteine-rich domain-containing protein 3;^Eukaryota; Metazoa; Chordata; Craniata; Vertebrata; Euteleostomi; Amphibia; Batrachia; Anura; Pipoidea; Pipidae; Xenopodinae; Xenopus; Silurana	RecName: Full=SH3 and cysteine-rich domain-containing protein 3;^Eukaryota; Metazoa; Chordata; Craniata; Vertebrata; Euteleostomi; Amphibia; Batrachia; Anura; Pipoidea; Pipidae; Xenopodinae; Xenopus; Silurana	Phorbol esters/diacylglycerol binding domain (C1 domain)	SH3 and cysteine rich domain 3 protein	GO:0035556|intracellular signal transduction	GO:0046872|metal ion binding	GO:0005622|intracellular	.	.	0.52	1.65	0.39	0.49	0.48	0.52	0.853333	0.496667	-0.780831	0.268756	1	0.38	0.35	0.17	0.33	0.06	0.11	0.3	0.166667	-0.847997	0.357567	1	190.99	93.21	150.35	69.44	57.84	21.43	144.85	49.57	-1.54702	0.000328922	0.0384759
c67767_g1	Danio rerio dehydrogenase/reductase (SDR family) member 1 (dhrs1), mRNA	dehydrogenase/reductase SDR family member 1 [Danio rerio]	RecName: Full=Dehydrogenase/reductase SDR family member 1;^Eukaryota; Metazoa; Chordata; Craniata; Vertebrata; Euteleostomi; Mammalia; Eutheria; Euarchontoglires; Glires; Rodentia; Sciurognathi; Muroidea; Muridae; Murinae; Mus; Mus	RecName: Full=Dehydrogenase/reductase SDR family member 1;^Eukaryota; Metazoa; Chordata; Craniata; Vertebrata; Euteleostomi; Mammalia; Eutheria; Euarchontoglires; Glires; Rodentia; Sciurognathi; Muroidea; Muridae; Murinae; Mus; Mus	short chain dehydrogenase	Dehydrogenases with different specificities (related to short-chain alcohol dehydrogenases)	.	GO:0000166|nucleotide binding;GO:0016491|oxidoreductase activity	GO:0005783|endoplasmic reticulum;GO:0005743|mitochondrial inner membrane	K11163|DHRS1; dehydrogenase/reductase SDR family member 1 [EC:1.1.-.-]	.	6.85	9.47	6.79	11.13	14.38	8.79	7.70333	11.4333	0.569691	0.102723	1	36.72	44.3	54.31	49.43	41.27	50.48	45.11	47.06	0.061054	0.871087	1	5.19	4.21	3.64	9.23	17.35	10.32	4.34667	12.3	1.50068	0.000103709	0.0178553
c93369_g1	Zebrafish DNA sequence from clone CH211-243J15 in linkage group 4, complete sequence	PREDICTED: protein piccolo-like, partial [Fundulus heteroclitus]	RecName: Full=Protein piccolo;^Eukaryota; Metazoa; Chordata; Craniata; Vertebrata; Euteleostomi; Archosauria; Dinosauria; Saurischia; Theropoda; Coelurosauria; Aves; Neognathae; Galliformes; Phasianidae; Phasianinae; Gallus	RecName: Full=Protein piccolo;^Eukaryota; Metazoa; Chordata; Craniata; Vertebrata; Euteleostomi; Archosauria; Dinosauria; Saurischia; Theropoda; Coelurosauria; Aves; Neognathae; Galliformes; Phasianidae; Phasianinae; Gallus	C2 domain	Calcium ion binding protein	GO:0007010|cytoskeleton organization	GO:0005509|calcium ion binding;GO:0005544|calcium-dependent phospholipid binding;GO:0005522|profilin binding	GO:0030054|cell junction;GO:0045202|synapse	.	.	151.72	94.88	131.94	79.21	103.3	84.92	126.18	89.1433	-0.501284	0.0553667	0.877202	2.21	0.58	0.81	0.72	1.49	0.49	1.2	0.9	-0.415037	0.571216	1	1.03	0.85	0.55	0.11	0.17	0.11	0.81	0.13	-2.63941	0.000136488	0.0218808
c84166_g1	Danio rerio dynein, cytoplasmic 1, intermediate chain 1 (dync1i1), mRNA	PREDICTED: cytoplasmic dynein 1 intermediate chain 1 isoform X6 [Danio rerio]	RecName: Full=Cytoplasmic dynein 1 intermediate chain 1;^Eukaryota; Metazoa; Chordata; Craniata; Vertebrata; Euteleostomi; Mammalia; Eutheria; Laurasiatheria; Cetartiodactyla; Ruminantia; Pecora; Bovidae; Bovinae; Bos`sp|Q29RQ3|DC1I1_BOVIN	RecName: Full=Cytoplasmic dynein 1 intermediate chain 1;^Eukaryota; Metazoa; Chordata; Craniata; Vertebrata; Euteleostomi; Mammalia; Eutheria; Laurasiatheria; Cetartiodactyla; Ruminantia; Pecora; Bovidae; Bovinae; Bos	WD domain, G-beta repeat	.	GO:0007018|microtubule-based movement;GO:0006810|transport	GO:0003774|motor activity	GO:0000777|condensed chromosome kinetochore;GO:0005868|cytoplasmic dynein complex;GO:0005874|microtubule;GO:0000922|spindle pole;GO:0031982|vesicle	K10415|DYNC1I, DNCI; dynein intermediate chain, cytosolic	map04962|Vasopressin-regulated water reabsorption;map04145|Phagosome;map05132|Salmonella infection	34.43	24.79	34.82	35.58	25.65	34.5	31.3467	31.91	0.0256966	0.930257	1	0	0.06	0.17	0.08	0.12	0.05	0.0766667	0.0833333	0.120294	1	1	0.72	1.4	0.36	0.06	0.17	0	0.826667	0.0766667	-3.43063	0.000184694	0.0266186
c70855_g1	PREDICTED: Pelodiscus sinensis BTG family, member 2 (BTG2), mRNA	protein BTG2 [Danio rerio]	RecName: Full=Protein BTG1;^Eukaryota; Metazoa; Chordata; Craniata; Vertebrata; Euteleostomi; Mammalia; Eutheria; Laurasiatheria; Cetartiodactyla; Ruminantia; Pecora; Bovidae; Bovinae; Bos	RecName: Full=Protein BTG1;^Eukaryota; Metazoa; Chordata; Craniata; Vertebrata; Euteleostomi; Mammalia; Eutheria; Euarchontoglires; Glires; Rodentia; Sciurognathi; Muroidea; Muridae; Murinae; Mus; Mus	BTG family	.	GO:0008285|negative regulation of cell proliferation;GO:0045766|positive regulation of angiogenesis;GO:0043085|positive regulation of catalytic activity;GO:0045603|positive regulation of endothelial cell differentiation;GO:0045663|positive regulation of myoblast differentiation;GO:0006479|protein methylation;GO:0042981|regulation of apoptotic process;GO:0006979|response to oxidative stress;GO:004…	GO:0019899|enzyme binding	GO:0005737|cytoplasm;GO:0005634|nucleus	K14443|TOB; protein Tob/BTG	map03018|RNA degradation	33.65	27.54	33.29	28.18	26.88	36.2	31.4933	30.42	-0.0500263	0.85847	1	19.47	18.85	21.24	3.63	5.97	6.19	19.8533	5.26333	-1.91533	9.25e-06	0.00437191	260.82	100.6	101.12	48.17	49.01	88.96	154.18	62.0467	-1.31319	0.00187175	0.115847
c77650_g3	Nomascus leucogenys SAM domain and HD domain 1 (SAMHD1), mRNA	PREDICTED: deoxynucleoside triphosphate triphosphohydrolase SAMHD1-like [Danio rerio]	RecName: Full=SAM domain and HD domain-containing protein 1;^Eukaryota; Metazoa; Chordata; Craniata; Vertebrata; Euteleostomi; Mammalia; Eutheria; Euarchontoglires; Primates; Haplorrhini; Catarrhini; Hominidae; Homo	RecName: Full=SAM domain and HD domain-containing protein 1;^Eukaryota; Metazoa; Chordata; Craniata; Vertebrata; Euteleostomi; Mammalia; Eutheria; Euarchontoglires; Primates; Haplorrhini; Catarrhini; Hominidae; Homo	Beta/Gamma crystallin	HD superfamily phosphohydrolases	GO:0051607|defense response to virus;GO:0006955|immune response;GO:0045087|innate immune response;GO:0008152|metabolic process;GO:0045088|regulation of innate immune response	GO:0046872|metal ion binding;GO:0008081|phosphoric diester hydrolase activity;GO:0003723|RNA binding	GO:0005634|nucleus	.	.	1.37	9.04	1.69	0.17	0.4	0.11	4.03333	0.226667	-4.15333	5.83e-07	0.000749769	0	0.7	0.23	0.03	0.03	0	0.31	0.02	-3.9542	0.0193823	0.462578	0.31	1.85	0.25	1.08	11.34	0.05	0.803333	4.15667	2.37136	0.0460456	0.690227
c84661_g1	Danio rerio fibrinogen beta chain (fgb), mRNA	fibrinogen beta chain precursor [Danio rerio]	RecName: Full=Fibrinogen beta chain;^Eukaryota; Metazoa; Chordata; Craniata; Vertebrata; Euteleostomi; Mammalia; Eutheria; Euarchontoglires; Primates; Haplorrhini; Catarrhini; Hominidae; Homo	RecName: Full=Fibrinogen beta chain;^Eukaryota; Metazoa; Chordata; Craniata; Vertebrata; Euteleostomi; Mammalia; Eutheria; Euarchontoglires; Primates; Haplorrhini; Catarrhini; Hominidae; Homo	Fibrinogen alpha/beta chain family	.	GO:0030168|platelet activation;GO:0002576|platelet degranulation;GO:0051258|protein polymerization;GO:0051592|response to calcium ion;GO:0007165|signal transduction	GO:0043499|eukaryotic cell surface binding	GO:0005938|cell cortex;GO:0009897|external side of plasma membrane;GO:0005577|fibrinogen complex;GO:0031093|platelet alpha granule lumen	K03904|FGB; fibrinogen beta chain`K06464|ITGB2; integrin beta 2`K06493|ITGB3; integrin beta 3	map04151|PI3K-Akt signaling pathway;map05205|Proteoglycans in cancer;map05206|MicroRNAs in cancer;map05323|Rheumatoid arthritis;map05140|Leishmaniasis;map05146|Amoebiasis;map05144|Malaria;map04390|Hippo signaling pathway;map04380|Osteoclast differentiation;map04650|Natural killer cell mediated cytotoxicity;map04670|Leukocyte transendothelial migration;map04611|Platelet activation;map04610|Complem…	9.58	20.61	10.89	5.89	6.63	7.39	13.6933	6.63667	-1.04494	0.00592697	0.366903	6828.56	8302.04	5921.2	7957.4	7277.9	8361.03	7017.27	7865.44	0.164619	0.645025	1	4.86	7.05	8.73	25.84	39.81	20.88	6.88	28.8433	2.06776	6.41e-08	7.38e-05
c87603_g1	PREDICTED: Astyanax mexicanus cadherin-13-like (LOC103027928), mRNA	PREDICTED: cadherin-13 isoform X1 [Danio rerio]	RecName: Full=Cadherin-13;^Eukaryota; Metazoa; Chordata; Craniata; Vertebrata; Euteleostomi; Archosauria; Dinosauria; Saurischia; Theropoda; Coelurosauria; Aves; Neognathae; Galliformes; Phasianidae; Phasianinae; Gallus	RecName: Full=Cadherin-13;^Eukaryota; Metazoa; Chordata; Craniata; Vertebrata; Euteleostomi; Archosauria; Dinosauria; Saurischia; Theropoda; Coelurosauria; Aves; Neognathae; Galliformes; Phasianidae; Phasianinae; Gallus	Cadherin prodomain like	.	GO:0007156|homophilic cell adhesion	GO:0005509|calcium ion binding	GO:0031225|anchored to membrane;GO:0009897|external side of plasma membrane	K06808|CDH13; cadherin 13, H-cadherin	.	71.08	38.09	76.67	42.68	51.11	41.23	61.9467	45.0067	-0.460888	0.128377	1	0	0.06	0.41	0.11	0	0.16	0.156667	0.09	-0.799701	0.708379	1	63.11	44.56	56.65	19.25	28.8	18.22	54.7733	22.09	-1.31008	5.4e-05	0.011124
c87678_g1	PREDICTED: Astyanax mexicanus membrane-associated phosphatidylinositol transfer protein 2-like (LOC103035112), mRNA	PREDICTED: membrane-associated phosphatidylinositol transfer protein 2-like [Astyanax mexicanus]	RecName: Full=Membrane-associated phosphatidylinositol transfer protein 2;^Eukaryota; Metazoa; Chordata; Craniata; Vertebrata; Euteleostomi; Mammalia; Eutheria; Euarchontoglires; Primates; Haplorrhini; Catarrhini; Hominidae; Homo	RecName: Full=Membrane-associated phosphatidylinositol transfer protein 2;^Eukaryota; Metazoa; Chordata; Craniata; Vertebrata; Euteleostomi; Mammalia; Eutheria; Euarchontoglires; Primates; Haplorrhini; Catarrhini; Hominidae; Homo	DDHD domain	Uncharacterized protein involved in plasmid maintenance	GO:0008152|metabolic process;GO:0006810|transport	GO:0005509|calcium ion binding;GO:0008289|lipid binding	GO:0012505|endomembrane system;GO:0016021|integral to membrane;GO:0043231|intracellular membrane-bounded organelle	.	.	71.08	38.12	60.23	35.84	44.56	32.77	56.4767	37.7233	-0.582198	0.0507698	0.853233	12.1	10.56	8.91	3.99	5.32	3.87	10.5233	4.39333	-1.2602	0.00373969	0.21089	22.17	22.15	18.81	8.49	9.55	8.62	21.0433	8.88667	-1.24365	7.08e-05	0.0134293
c67233_g1	Danio rerio vasoactive intestinal peptide (vip), mRNA	histidine-isoleucine/vasoactive intestinal polypeptide [Danio rerio]	RecName: Full=VIP peptides;^Eukaryota; Metazoa; Chordata; Craniata; Vertebrata; Euteleostomi; Archosauria; Dinosauria; Saurischia; Theropoda; Coelurosauria; Aves; Neognathae; Galliformes; Phasianidae; Phasianinae; Gallus	RecName: Full=VIP peptides;^Eukaryota; Metazoa; Chordata; Craniata; Vertebrata; Euteleostomi; Archosauria; Dinosauria; Saurischia; Theropoda; Coelurosauria; Aves; Neognathae; Galliformes; Phasianidae; Phasianinae; Gallus	Peptide hormone	Vasoactive intestinal peptide	.	.	GO:0005576|extracellular region	K05264|VIP; vasoactive intestinal peptide	.	39.5	39.41	51.14	57.78	39.38	33.62	43.35	43.5933	0.00807553	0.979044	1	0.24	0.17	0.06	0	0.18	0	0.156667	0.06	-1.38466	0.384063	1	0	0.05	0	0.51	0.28	1.18	0.0166667	0.656667	5.30012	9.27e-06	0.00338046
c86350_g2	Danio rerio cDNA, clone cssl:d0285	cell adhesion molecule 3 [Danio rerio]	RecName: Full=Cell adhesion molecule 3;^Eukaryota; Metazoa; Chordata; Craniata; Vertebrata; Euteleostomi; Amphibia; Batrachia; Anura; Pipoidea; Pipidae; Xenopodinae; Xenopus; Xenopus	RecName: Full=Cell adhesion molecule 3;^Eukaryota; Metazoa; Chordata; Craniata; Vertebrata; Euteleostomi; Amphibia; Batrachia; Anura; Pipoidea; Pipidae; Xenopodinae; Xenopus; Xenopus	Immunoglobulin I-set domain	.	GO:0007155|cell adhesion	.	GO:0016021|integral to membrane	K06081|PVRL1; poliovirus receptor-related protein 1`K06592|PVRL3; poliovirus receptor-related protein 3`K06780|CADM3, IGSF4B, NECL1, TSLL1; cell adhesion molecule 3`K06781|CADM1, IGSF4, NECL2, TSLC1; cell adhesion molecule 1`K06783|CADM4, IGSF4C, TSLL2; cell adhesion molecule 4	map04514|Cell adhesion molecules (CAMs);map04520|Adherens junction;map05168|Herpes simplex infection;map04514|Cell adhesion molecules (CAMs);map04520|Adherens junction;map05168|Herpes simplex infection;map04514|Cell adhesion molecules (CAMs);map04520|Adherens junction;map05168|Herpes simplex infection;map04514|Cell adhesion molecules (CAMs);map04520|Adherens junction;map05168|Herpes simplex infec…	89.26	48.02	104.06	86.43	92.42	70.7	80.4467	83.1833	0.0482619	0.873095	1	0.09	0.61	0.67	0	0.24	0.41	0.456667	0.216667	-1.07566	0.349447	1	2.47	1.14	0.19	0.17	0.14	0.05	1.26667	0.12	-3.39993	0.000200969	0.0278928
c67781_g1	Danio rerio isthmin 2b (ism2b), mRNA	isthmin-2 precursor [Danio rerio]	RecName: Full=Isthmin-2;^Eukaryota; Metazoa; Chordata; Craniata; Vertebrata; Euteleostomi; Actinopterygii; Neopterygii; Teleostei; Ostariophysi; Cypriniformes; Cyprinidae; Danio	RecName: Full=Isthmin-2;^Eukaryota; Metazoa; Chordata; Craniata; Vertebrata; Euteleostomi; Actinopterygii; Neopterygii; Teleostei; Ostariophysi; Cypriniformes; Cyprinidae; Danio	Thrombospondin type 1 domain	Isthmin 1 homolog (zebrafish) protein	.	.	GO:0005576|extracellular region	.	.	1.84	1.75	2.74	1.04	1.59	1.21	2.11	1.28	-0.721099	0.135657	1	3.27	0.35	0.38	0.06	0.03	0.08	1.33333	0.0566667	-4.55639	6.42e-05	0.0166167	0	0.16	0.08	0	0	0	0.08	0.001	-6.32193	0.0960386	0.921
c77562_g2	Danio rerio aurora kinase A mRNA, complete cds	aurora kinase A [Danio rerio]	RecName: Full=Aurora kinase A-A;^Eukaryota; Metazoa; Chordata; Craniata; Vertebrata; Euteleostomi; Amphibia; Batrachia; Anura; Pipoidea; Pipidae; Xenopodinae; Xenopus; Xenopus	RecName: Full=Aurora kinase A-A;^Eukaryota; Metazoa; Chordata; Craniata; Vertebrata; Euteleostomi; Amphibia; Batrachia; Anura; Pipoidea; Pipidae; Xenopodinae; Xenopus; Xenopus	Protein kinase domain	.	GO:0051301|cell division;GO:0018105|peptidyl-serine phosphorylation;GO:0046777|protein autophosphorylation;GO:0090307|spindle assembly involved in mitosis	GO:0005524|ATP binding;GO:0008017|microtubule binding;GO:0004674|protein serine/threonine kinase activity	GO:0005813|centrosome;GO:0005876|spindle microtubule;GO:0000922|spindle pole	K11481|AURKA; aurora kinase A [EC:2.7.11.1]	map04114|Oocyte meiosis	3.29	2.75	3.74	2.81	2.08	2.91	3.26	2.6	-0.32636	0.432634	1	1.12	1.6	3.01	0.28	0.06	0.03	1.91	0.123333	-3.95294	3.74e-06	0.0022225	1.14	1.03	0.85	0.57	0.44	0.77	1.00667	0.593333	-0.762671	0.15206	1
c65282_g1	Danio rerio PIF1 5'-to-3' DNA helicase homolog (S. cerevisiae) (pif1), mRNA	ATP-dependent DNA helicase PIF1 [Danio rerio]	RecName: Full=ATP-dependent DNA helicase PIF1;^Eukaryota; Metazoa; Chordata; Craniata; Vertebrata; Euteleostomi; Actinopterygii; Neopterygii; Teleostei; Ostariophysi; Cypriniformes; Cyprinidae; Danio	RecName: Full=ATP-dependent DNA helicase PIF1;^Eukaryota; Metazoa; Chordata; Craniata; Vertebrata; Euteleostomi; Actinopterygii; Neopterygii; Teleostei; Ostariophysi; Cypriniformes; Cyprinidae; Danio	PIF1-like helicase	ATP-dependent exoDNAse (exonuclease V), alpha subunit - helicase superfamily I member	.	GO:0005524|ATP binding;GO:0003677|DNA binding;GO:0004386|helicase activity	GO:0005634|nucleus	K15255|PIF1; ATP-dependent DNA helicase PIF1 [EC:3.6.4.12]	.	0.9	0.7	1.61	1.04	0.26	0.58	1.07	0.626667	-0.771841	0.250765	1	0.44	0.81	1.16	0.33	0.63	0.16	0.803333	0.373333	-1.10553	0.145803	0.966823	0.28	0.37	0.52	0	0	0.03	0.39	0.01	-5.2854	3.01e-05	0.00765374
c74816_g1	Fugu rubripes transcription factor (SLP-1) and heme-oxygenase genes, complete cds	uncharacterized protein LOC402970 [Danio rerio]	RecName: Full=Heme oxygenase;^Eukaryota; Metazoa; Chordata; Craniata; Vertebrata; Euteleostomi; Actinopterygii; Neopterygii; Teleostei; Euteleostei; Neoteleostei; Acanthomorpha; Acanthopterygii; Percomorpha; Tetraodontiformes; Tetradontoidea; Tetraodontidae; Takifugu`sp|O73688|HMOX_TAKRU	RecName: Full=Heme oxygenase;^Eukaryota; Metazoa; Chordata; Craniata; Vertebrata; Euteleostomi; Actinopterygii; Neopterygii; Teleostei; Euteleostei; Neoteleostei; Acanthomorpha; Acanthopterygii; Percomorpha; Tetraodontiformes; Tetradontoidea; Tetraodontidae; Takifugu	Heme oxygenase	Heme oxygenase	GO:0006788|heme oxidation	GO:0004392|heme oxygenase (decyclizing) activity;GO:0046872|metal ion binding	GO:0005783|endoplasmic reticulum	.	.	40.09	22.77	23.12	9.97	9.48	14.36	28.66	11.27	-1.34655	0.000100571	0.0339487	718.45	546.42	694.85	55.46	77.41	77.31	653.24	70.06	-3.22095	5.76e-16	3.13e-12	101.49	51.85	29.84	25.67	37.5	28.51	61.06	30.56	-0.998583	0.0161569	0.416051
c64509_g1	Danio rerio collagen triple helix repeat containing 1a (cthrc1a), mRNA	collagen triple helix repeat-containing protein 1 precursor [Danio rerio]	RecName: Full=Collagen triple helix repeat-containing protein 1;^Eukaryota; Metazoa; Chordata; Craniata; Vertebrata; Euteleostomi; Mammalia; Eutheria; Euarchontoglires; Glires; Rodentia; Sciurognathi; Muroidea; Muridae; Murinae; Rattus	RecName: Full=Collagen triple helix repeat-containing protein 1;^Eukaryota; Metazoa; Chordata; Craniata; Vertebrata; Euteleostomi; Mammalia; Eutheria; Euarchontoglires; Glires; Rodentia; Sciurognathi; Muroidea; Muridae; Murinae; Rattus	Collagen triple helix repeat (20 copies)	Collagen triple helix repeat containing 1 protein	GO:0016477|cell migration;GO:0090103|cochlea morphogenesis;GO:0090177|establishment of planar polarity involved in neural tube closure;GO:0060122|inner ear receptor stereocilium organization;GO:0090090|negative regulation of canonical Wnt receptor signaling pathway;GO:0043932|ossification involved in bone remodeling;GO:0045669|positive regulation of osteoblast differentiation;GO:0033690|positive …	.	GO:0005581|collagen;GO:0005737|cytoplasm;GO:0031012|extracellular matrix;GO:0005615|extracellular space	.	.	2.53	3.32	3.3	1.97	5.55	2.5	3.05	3.34	0.131039	0.79584	1	0.29	0.09	0.41	0	0	0.05	0.263333	0.0166667	-3.98185	0.0108243	0.352747	1.53	1.62	1.78	0.4	0.44	0.27	1.64333	0.37	-2.15103	3.5e-05	0.00831956
c79593_g1	Zebrafish DNA sequence from clone DKEY-172M5 in linkage group 10, complete sequence	PREDICTED: SKI family transcriptional corepressor 2 [Astyanax mexicanus]	RecName: Full=SKI family transcriptional corepressor 1 homolog-B;^Eukaryota; Metazoa; Chordata; Craniata; Vertebrata; Euteleostomi; Actinopterygii; Neopterygii; Teleostei; Ostariophysi; Cypriniformes; Cyprinidae; Danio`sp|Q1LXZ9|SKR1B_DANRE	RecName: Full=SKI family transcriptional corepressor 1 homolog-B;^Eukaryota; Metazoa; Chordata; Craniata; Vertebrata; Euteleostomi; Actinopterygii; Neopterygii; Teleostei; Ostariophysi; Cypriniformes; Cyprinidae; Danio	SKI/SNO/DAC family	LBXCOR1 homolog (mouse) protein	GO:0000122|negative regulation of transcription from RNA polymerase II promoter;GO:0030512|negative regulation of transforming growth factor beta receptor signaling pathway;GO:0006351|transcription, DNA-dependent	GO:0000166|nucleotide binding;GO:0046332|SMAD binding	GO:0005737|cytoplasm;GO:0005634|nucleus	.	.	64.21	51.71	66.61	31.81	28.59	22.93	60.8433	27.7767	-1.13123	2.91e-05	0.015642	0	0	0	0	0.06	0.19	0.001	0.0833333	6.38082	0.112472	0.894738	0.97	0.37	0	0.06	0	0.03	0.446667	0.03	-3.89616	0.00733223	0.267997
c75652_g1	Danio rerio complexin 2, like (cplx2l), mRNA	complexin 2, like [Danio rerio]	RecName: Full=Complexin-1;^Eukaryota; Metazoa; Chordata; Craniata; Vertebrata; Euteleostomi; Mammalia; Eutheria; Euarchontoglires; Primates; Haplorrhini; Catarrhini; Hominidae; Homo	RecName: Full=Complexin-1;^Eukaryota; Metazoa; Chordata; Craniata; Vertebrata; Euteleostomi; Mammalia; Eutheria; Euarchontoglires; Primates; Haplorrhini; Catarrhini; Hominidae; Homo	Synaphin protein	.	GO:0006887|exocytosis;GO:0014047|glutamate secretion;GO:0030073|insulin secretion;GO:0007269|neurotransmitter secretion;GO:0016079|synaptic vesicle exocytosis	GO:0005326|neurotransmitter transporter activity	GO:0005829|cytosol;GO:0030425|dendrite;GO:0043025|neuronal cell body;GO:0045202|synapse;GO:0070032|synaptobrevin 2-SNAP-25-syntaxin-1a-complexin I complex	K15294|CPLX1_2; complexin-1/2	map04721|Synaptic vesicle cycle	582.39	604.06	700.99	576.69	516.22	527.72	629.147	540.21	-0.219876	0.331297	1	0.56	0.7	0.46	0.5	1.82	0.3	0.573333	0.873333	0.607158	0.44591	1	34.22	11.79	0.57	0.28	0.44	0.52	15.5267	0.413333	-5.2313	1.53e-07	0.00013975
c78768_g1	Danio rerio complexin 2 (cplx2), mRNA	complexin-2 [Danio rerio]	RecName: Full=Complexin-2;^Eukaryota; Metazoa; Chordata; Craniata; Vertebrata; Euteleostomi; Mammalia; Eutheria; Euarchontoglires; Glires; Rodentia; Sciurognathi; Muroidea; Muridae; Murinae; Rattus	RecName: Full=Complexin-2;^Eukaryota; Metazoa; Chordata; Craniata; Vertebrata; Euteleostomi; Mammalia; Eutheria; Euarchontoglires; Glires; Rodentia; Sciurognathi; Muroidea; Muridae; Murinae; Rattus	Synaphin protein	.	GO:0043303|mast cell degranulation;GO:0031915|positive regulation of synaptic plasticity;GO:0016079|synaptic vesicle exocytosis;GO:0006904|vesicle docking involved in exocytosis	GO:0017075|syntaxin-1 binding	GO:0030054|cell junction;GO:0005829|cytosol;GO:0030425|dendrite;GO:0043025|neuronal cell body;GO:0005634|nucleus;GO:0031201|SNARE complex;GO:0045202|synapse	K15294|CPLX1_2; complexin-1/2	map04721|Synaptic vesicle cycle	45.48	54.76	52.78	67.7	73.72	75.59	51.0067	72.3367	0.504041	0.0379558	0.783725	0.65	1.16	0.12	0.66	0.63	0	0.643333	0.43	-0.58123	0.61132	1	1.47	0.79	0.33	0.06	0.11	0.05	0.863333	0.0733333	-3.55738	3.63e-05	0.00849462
c83212_g1	Danio rerio ntl-dependent gene 5, mRNA (cDNA clone IMAGE:6908513), partial cds	PREDICTED: beta-2-glycoprotein 1 [Danio rerio]	RecName: Full=Beta-2-glycoprotein 1;^Eukaryota; Metazoa; Chordata; Craniata; Vertebrata; Euteleostomi; Mammalia; Eutheria; Laurasiatheria; Cetartiodactyla; Ruminantia; Pecora; Bovidae; Bovinae; Bos	RecName: Full=Beta-2-glycoprotein 1;^Eukaryota; Metazoa; Chordata; Craniata; Vertebrata; Euteleostomi; Mammalia; Eutheria; Laurasiatheria; Cetartiodactyla; Ruminantia; Pecora; Bovidae; Bovinae; Bos	WAP-type (Whey Acidic Protein) 'four-disulfide core'	.	GO:0007597|blood coagulation, intrinsic pathway;GO:0016525|negative regulation of angiogenesis;GO:0030195|negative regulation of blood coagulation;GO:0010596|negative regulation of endothelial cell migration;GO:0001937|negative regulation of endothelial cell proliferation;GO:0051918|negative regulation of fibrinolysis;GO:0033033|negative regulation of myeloid cell apoptotic process;GO:0034392|neg…	GO:0043499|eukaryotic cell surface binding;GO:0008201|heparin binding;GO:0060230|lipoprotein lipase activator activity;GO:0005543|phospholipid binding	GO:0009986|cell surface;GO:0042627|chylomicron;GO:0031012|extracellular matrix;GO:0034364|high-density lipoprotein particle;GO:0034361|very-low-density lipoprotein particle	K17305|APOH, B2G1; beta-2-glycoprotein 1	.	1.54	0.97	1.61	1.36	1.71	1.15	1.37333	1.40667	0.0345987	0.968482	1	0.18	1.86	0.58	0.86	5.44	0.85	0.873333	2.38333	1.44838	0.106279	0.877251	22.19	23.02	8.71	57.22	135.18	113.39	17.9733	101.93	2.50365	1.53e-08	2.21e-05
c93568_g1	PREDICTED: Astyanax mexicanus titin (ttn), mRNA	titin a [Danio rerio]	RecName: Full=Titin;^Eukaryota; Metazoa; Chordata; Craniata; Vertebrata; Euteleostomi; Mammalia; Eutheria; Euarchontoglires; Glires; Rodentia; Sciurognathi; Muroidea; Muridae; Murinae; Mus; Mus`sp|A2ASS6|TITIN_MOUSE	RecName: Full=Titin;^Eukaryota; Metazoa; Chordata; Craniata; Vertebrata; Euteleostomi; Mammalia; Eutheria; Euarchontoglires; Glires; Rodentia; Sciurognathi; Muroidea; Muridae; Murinae; Mus; Mus`sp|A2ASS6|TITIN_MOUSE	Fibronectin type III domain	Serine/threonine protein kinase	GO:0007512|adult heart development;GO:0048739|cardiac muscle fiber development;GO:0055008|cardiac muscle tissue morphogenesis;GO:0055003|cardiac myofibril assembly;GO:0043056|forward locomotion;GO:0003007|heart morphogenesis;GO:0001701|in utero embryonic development;GO:0007076|mitotic chromosome condensation;GO:0006936|muscle contraction;GO:0045859|regulation of protein kinase activity;GO:0035023…	GO:0005524|ATP binding;GO:0005509|calcium ion binding;GO:0003676|nucleic acid binding;GO:0004674|protein serine/threonine kinase activity;GO:0004713|protein tyrosine kinase activity;GO:0005089|Rho guanyl-nucleotide exchange factor activity;GO:0005200|structural constituent of cytoskeleton	GO:0000794|condensed nuclear chromosome;GO:0031430|M band;GO:0005859|muscle myosin complex;GO:0005865|striated muscle thin filament;GO:0030018|Z disc	.	.	6.5	33.4	3.52	3.1	1.42	1.95	14.4733	2.15667	-2.74652	7.9e-05	0.0290932	1.77	5.35	1.53	2.1	0.96	1.72	2.88333	1.59333	-0.85569	0.166141	0.99682	1527.9	1840.31	1344.91	1191.02	2130.79	2155.14	1571.04	1825.65	0.21669	0.498511	1
c76621_g2	Goldfish GF alpha-3 mRNA for neural nicotinic acetylcholine receptor subunit alpha-3	neuronal acetylcholine receptor subunit alpha-6 precursor [Danio rerio]	RecName: Full=Neuronal acetylcholine receptor subunit alpha-3;^Eukaryota; Metazoa; Chordata; Craniata; Vertebrata; Euteleostomi; Actinopterygii; Neopterygii; Teleostei; Ostariophysi; Cypriniformes; Cyprinidae; Carassius	RecName: Full=Neuronal acetylcholine receptor subunit alpha-3;^Eukaryota; Metazoa; Chordata; Craniata; Vertebrata; Euteleostomi; Actinopterygii; Neopterygii; Teleostei; Ostariophysi; Cypriniformes; Cyprinidae; Carassius	Neurotransmitter-gated ion-channel ligand binding domain	.	GO:0035095|behavioral response to nicotine;GO:0007399|nervous system development;GO:0060084|synaptic transmission involved in micturition	GO:0015464|acetylcholine receptor activity;GO:0004889|acetylcholine-activated cation-selective channel activity	GO:0005892|acetylcholine-gated channel complex;GO:0030054|cell junction;GO:0045211|postsynaptic membrane	.	.	9.93	2.78	6.29	5.31	7.92	6.7	6.33333	6.64333	0.0689423	0.882333	1	0.18	0	0.06	0.08	0.06	0	0.08	0.0466667	-0.777608	0.784991	1	1.83	0.66	0.33	0	0	0	0.94	0.001	-9.87652	1.84e-08	2.48e-05
c52461_g1	PREDICTED: Danio rerio im:7142172 (im:7142172), transcript variant X2, mRNA	PREDICTED: EF-hand calcium-binding domain-containing protein 6 isoform X1 [Danio rerio]	RecName: Full=EF-hand calcium-binding domain-containing protein 6;^Eukaryota; Metazoa; Chordata; Craniata; Vertebrata; Euteleostomi; Mammalia; Eutheria; Euarchontoglires; Glires; Rodentia; Sciurognathi; Muroidea; Muridae; Murinae; Mus; Mus`sp|Q6P1E8|EFCB6_MOUSE	RecName: Full=EF-hand calcium-binding domain-containing protein 6;^Eukaryota; Metazoa; Chordata; Craniata; Vertebrata; Euteleostomi; Mammalia; Eutheria; Euarchontoglires; Primates; Haplorrhini; Catarrhini; Hominidae; Homo`sp|Q5THR3|EFCB6_HUMAN	EF-hand domain	Calcium ion binding protein	GO:0006355|regulation of transcription, DNA-dependent;GO:0006351|transcription, DNA-dependent	GO:0005509|calcium ion binding	GO:0005634|nucleus	.	.	0.26	0.13	0.42	0.64	0.51	0.14	0.27	0.43	0.671377	0.434885	1	0	0.06	0	0.11	0.24	0	0.02	0.116667	2.54432	0.236893	1	0.03	0	0	1.02	0.96	0	0.01	0.66	6.04439	0.000305219	0.03664
c81268_g1	Zebrafish DNA sequence from clone DKEYP-74A11 in linkage group 9, complete sequence	PREDICTED: ankyrin repeat and SOCS box protein 18 isoform X2 [Danio rerio]	RecName: Full=Ankyrin repeat and SOCS box protein 18;^Eukaryota; Metazoa; Chordata; Craniata; Vertebrata; Euteleostomi; Mammalia; Eutheria; Euarchontoglires; Glires; Rodentia; Sciurognathi; Muroidea; Muridae; Murinae; Mus; Mus	RecName: Full=Ankyrin repeat and SOCS box protein 18;^Eukaryota; Metazoa; Chordata; Craniata; Vertebrata; Euteleostomi; Mammalia; Eutheria; Euarchontoglires; Glires; Rodentia; Sciurognathi; Muroidea; Muridae; Murinae; Mus; Mus	Ankyrin repeat	FOG: Ankyrin repeat	GO:0035556|intracellular signal transduction;GO:0016567|protein ubiquitination	.	GO:0005622|intracellular	K10340|ASB18; ankyrin repeat and SOCS box protein 18	.	0.17	0.16	0.06	0.06	0.11	0.03	0.13	0.0666667	-0.963474	0.438696	1	0	0	0.09	0	0	0	0.03	0.001	-4.90689	0.610696	1	5.94	8.56	11.55	33.74	18.89	27.14	8.68333	26.59	1.61456	1.7e-05	0.0051119
c84420_g1	Zebrafish DNA sequence from clone DKEY-189M18 in linkage group 14, complete sequence	PREDICTED: uncharacterized protein LOC550441 isoform X2 [Danio rerio]	RecName: Full=Ankyrin repeat and SOCS box protein 5;^Eukaryota; Metazoa; Chordata; Craniata; Vertebrata; Euteleostomi; Mammalia; Eutheria; Laurasiatheria; Cetartiodactyla; Ruminantia; Pecora; Bovidae; Bovinae; Bos	RecName: Full=Ankyrin repeat and SOCS box protein 5;^Eukaryota; Metazoa; Chordata; Craniata; Vertebrata; Euteleostomi; Mammalia; Eutheria; Laurasiatheria; Cetartiodactyla; Ruminantia; Pecora; Bovidae; Bovinae; Bos	Ankyrin repeats (3 copies)	FOG: Ankyrin repeat	GO:0035556|intracellular signal transduction;GO:0016567|protein ubiquitination	.	GO:0005622|intracellular	K10327|ASB5; ankyrin repeat and SOCS box protein 5	.	0.82	0.57	1.14	2.06	1.51	1.59	0.843333	1.72	1.02823	0.0474666	0.838227	0.06	0	0.23	0.11	0.15	0.08	0.0966667	0.113333	0.229482	0.91659	1	9.5	11.58	10.43	17.61	29.49	26.67	10.5033	24.59	1.22722	0.000247852	0.0321884
c89305_g1	Danio rerio acyl-CoA synthetase long-chain family member 1b (acsl1b), mRNA	acyl-CoA synthetase long-chain family member 1 [Danio rerio]	RecName: Full=Long-chain-fatty-acid--CoA ligase 1;^Eukaryota; Metazoa; Chordata; Craniata; Vertebrata; Euteleostomi; Mammalia; Eutheria; Euarchontoglires; Glires; Rodentia; Hystricognathi; Caviidae; Cavia	RecName: Full=Long-chain-fatty-acid--CoA ligase 1;^Eukaryota; Metazoa; Chordata; Craniata; Vertebrata; Euteleostomi; Mammalia; Eutheria; Euarchontoglires; Glires; Rodentia; Hystricognathi; Caviidae; Cavia	AMP-binding enzyme	Long-chain acyl-CoA synthetases (AMP-forming)	GO:0001676|long-chain fatty acid metabolic process	GO:0005524|ATP binding;GO:0004467|long-chain fatty acid-CoA ligase activity	GO:0005789|endoplasmic reticulum membrane;GO:0005741|mitochondrial outer membrane;GO:0005778|peroxisomal membrane	.	.	19.34	24.04	16.55	22.67	22.98	17.22	19.9767	20.9567	0.0690934	0.82115	1	9.19	12.25	6.89	33.3	29.24	20.06	9.44333	27.5333	1.54381	0.000339934	0.051951	57.61	73.84	46.46	103.54	138.02	139.12	59.3033	126.893	1.09743	0.000395999	0.0434219
c68871_g1	PREDICTED: Poecilia formosa ankyrin-3-like (LOC103151791), mRNA	PREDICTED: ankyrin-3-like isoform X4 [Oryzias latipes]	RecName: Full=Ankyrin-3;^Eukaryota; Metazoa; Chordata; Craniata; Vertebrata; Euteleostomi; Mammalia; Eutheria; Euarchontoglires; Glires; Rodentia; Sciurognathi; Muroidea; Muridae; Murinae; Mus; Mus`sp|G5E8K5|ANK3_MOUSE	RecName: Full=Ankyrin-3;^Eukaryota; Metazoa; Chordata; Craniata; Vertebrata; Euteleostomi; Mammalia; Eutheria; Euarchontoglires; Glires; Rodentia; Sciurognathi; Muroidea; Muridae; Murinae; Mus; Mus`sp|G5E8K5|ANK3_MOUSE	Ankyrin repeat	.	GO:0007411|axon guidance;GO:0000281|cytokinesis after mitosis;GO:0043001|Golgi to plasma membrane protein transport;GO:0072660|maintenance of protein location in plasma membrane;GO:0071709|membrane assembly;GO:0045760|positive regulation of action potential;GO:0072661|protein targeting to plasma membrane;GO:0019228|regulation of action potential in neuron;GO:0007165|signal transduction;GO:0050808…	GO:0005200|structural constituent of cytoskeleton	GO:0043194|axon initial segment;GO:0009925|basal plasma membrane;GO:0005856|cytoskeleton;GO:0014704|intercalated disc;GO:0016328|lateral plasma membrane;GO:0005764|lysosome;GO:0016020|membrane;GO:0033268|node of Ranvier;GO:0033270|paranode region of axon;GO:0045211|postsynaptic membrane;GO:0042383|sarcolemma;GO:0045202|synapse;GO:0005923|tight junction	K10380|ANK; ankyrin	map05205|Proteoglycans in cancer	2.36	2.7	3.22	3.97	4.56	3.63	2.76	4.05333	0.554441	0.156363	1	0.24	0.23	0.17	0.17	0.27	0.14	0.213333	0.193333	-0.142019	0.935141	1	1.03	0.64	0.63	0.11	0.06	0	0.766667	0.0566667	-3.75803	9.42e-06	0.00338046
c67269_g1	PREDICTED: Ceratotherium simum simum keratin 17 (KRT17), mRNA	PREDICTED: occludin isoform X1 [Danio rerio]	RecName: Full=Occludin;^Eukaryota; Metazoa; Chordata; Craniata; Vertebrata; Euteleostomi; Mammalia; Eutheria; Euarchontoglires; Glires; Rodentia; Sciurognathi; Muroidea; Muridae; Murinae; Mus; Mus	RecName: Full=Occludin;^Eukaryota; Metazoa; Chordata; Craniata; Vertebrata; Euteleostomi; Amphibia; Batrachia; Anura; Pipoidea; Pipidae; Xenopodinae; Xenopus; Xenopus	Membrane-associating domain	.	.	GO:0005198|structural molecule activity	GO:0016021|integral to membrane;GO:0005923|tight junction	K06088|OCLN; occludin	map04530|Tight junction;map04670|Leukocyte transendothelial migration;map04514|Cell adhesion molecules (CAMs);map05130|Pathogenic Escherichia coli infection;map05160|Hepatitis C	0.35	1.24	2.97	0	0.06	0.11	1.52	0.0566667	-4.74543	2.77e-06	0.00261544	0	0.35	0.06	0	0	0	0.136667	0.001	-7.09452	0.0468186	0.66884	0.11	1.59	0.41	0.45	1.9	0	0.703333	0.783333	0.155418	0.901562	1
c87142_g2	Danio rerio T-cell leukemia, homeobox 1 (tlx1), mRNA	T-cell leukemia homeobox protein 1 [Danio rerio]	RecName: Full=T-cell leukemia homeobox protein 1;^Eukaryota; Metazoa; Chordata; Craniata; Vertebrata; Euteleostomi; Archosauria; Dinosauria; Saurischia; Theropoda; Coelurosauria; Aves; Neognathae; Galliformes; Phasianidae; Phasianinae; Gallus	RecName: Full=T-cell leukemia homeobox protein 1;^Eukaryota; Metazoa; Chordata; Craniata; Vertebrata; Euteleostomi; Archosauria; Dinosauria; Saurischia; Theropoda; Coelurosauria; Aves; Neognathae; Galliformes; Phasianidae; Phasianinae; Gallus	Homeobox domain	.	GO:0045165|cell fate commitment;GO:0007275|multicellular organismal development;GO:0008284|positive regulation of cell proliferation;GO:0045944|positive regulation of transcription from RNA polymerase II promoter	GO:0043565|sequence-specific DNA binding;GO:0003700|sequence-specific DNA binding transcription factor activity	GO:0005634|nucleus	K09340|TLX1, HOX11; T-cell leukemia homeobox protein 1	map05202|Transcriptional misregulation in cancer	0.06	0.13	0.3	0.06	0.03	0	0.163333	0.03	-2.44478	0.0714539	0.927226	2.03	0	0.58	0	0	0	0.87	0.001	-9.76487	0.000100664	0.0232656	0	0	0	0	0	0	0.001	0.001	0	1	1
c76713_g2	PREDICTED: Pundamilia nyererei angiopoietin-related protein 1-like (LOC102199365), mRNA	angiopoietin-related protein 1 precursor [Danio rerio]	RecName: Full=Angiopoietin-related protein 1;^Eukaryota; Metazoa; Chordata; Craniata; Vertebrata; Euteleostomi; Mammalia; Eutheria; Euarchontoglires; Primates; Haplorrhini; Catarrhini; Hominidae; Homo	RecName: Full=Angiopoietin-related protein 1;^Eukaryota; Metazoa; Chordata; Craniata; Vertebrata; Euteleostomi; Mammalia; Eutheria; Euarchontoglires; Primates; Haplorrhini; Catarrhini; Hominidae; Homo	Fibrinogen beta and gamma chains, C-terminal globular domain	Photosystem I protein	GO:0007169|transmembrane receptor protein tyrosine kinase signaling pathway	GO:0005102|receptor binding	GO:0005615|extracellular space	.	.	3.9	2.75	1.14	1.59	2.99	1.7	2.59667	2.09333	-0.310859	0.570758	1	1.12	0.93	0.69	0.5	0.18	0.49	0.913333	0.39	-1.22767	0.0762041	0.793437	23.05	24.72	29.35	8.09	12.47	7.82	25.7067	9.46	-1.44223	1.97e-05	0.00570179
c83862_g1	Danio rerio collagen, type II, alpha 1b (col2a1b), mRNA	PREDICTED: collagen alpha-1(II) chain-like isoformX1 [Oreochromis niloticus]	RecName: Full=Collagen alpha-1(II) chain;^Eukaryota; Metazoa; Chordata; Craniata; Vertebrata; Euteleostomi; Archosauria; Dinosauria; Saurischia; Theropoda; Coelurosauria; Aves; Neognathae; Galliformes; Phasianidae; Phasianinae; Gallus	RecName: Full=Collagen alpha-1(II) chain;^Eukaryota; Metazoa; Chordata; Craniata; Vertebrata; Euteleostomi; Amphibia; Batrachia; Anura; Pipoidea; Pipidae; Xenopodinae; Xenopus; Silurana	von Willebrand factor type C domain	Calcium ion binding protein	.	GO:0005201|extracellular matrix structural constituent;GO:0046872|metal ion binding	GO:0005581|collagen	.	.	1.4	4.45	1.11	0.93	0.83	0.74	2.32	0.833333	-1.47716	0.0156227	0.568606	0.53	0.61	0.29	0.19	0.18	0.41	0.476667	0.26	-0.874469	0.270425	1	36.11	39.53	38.99	14.91	9.06	5.24	38.21	9.73667	-1.97245	5.14e-07	0.000391928
c92217_g1	Danio rerio transferrin receptor 1a (tfr1a), mRNA	transferrin receptor [Megalobrama amblycephala]	RecName: Full=Transferrin receptor protein 1;^Eukaryota; Metazoa; Chordata; Craniata; Vertebrata; Euteleostomi; Mammalia; Eutheria; Laurasiatheria; Carnivora; Feliformia; Felidae; Felinae; Felis	RecName: Full=Transferrin receptor protein 1;^Eukaryota; Metazoa; Chordata; Craniata; Vertebrata; Euteleostomi; Mammalia; Eutheria; Laurasiatheria; Carnivora; Feliformia; Felidae; Felinae; Felis	PA domain	.	GO:0006897|endocytosis;GO:0006508|proteolysis;GO:0019048|virus-host interaction	GO:0008233|peptidase activity	GO:0016021|integral to membrane;GO:0042470|melanosome;GO:0005886|plasma membrane	K06503|TFRC, CD71; transferrin receptor	map04066|HIF-1 signaling pathway;map04145|Phagosome;map04144|Endocytosis;map04640|Hematopoietic cell lineage	23.83	81.95	32.6	104	136.1	77.18	46.1267	105.76	1.19712	0.00309836	0.265763	9.19	22.17	11.81	15.19	23.65	30.75	14.39	23.1967	0.688851	0.141584	0.956026	85.33	118.86	77.9	263.86	185.48	287.39	94.03	245.577	1.38498	1.33e-05	0.00429708
c74080_g1	Hypophthalmichthys molitrix microsatellite HysdE438-1 sequence	vesicular glutamate transporter 1 [Danio rerio]	RecName: Full=Vesicular glutamate transporter 1;^Eukaryota; Metazoa; Chordata; Craniata; Vertebrata; Euteleostomi; Amphibia; Batrachia; Anura; Pipoidea; Pipidae; Xenopodinae; Xenopus; Silurana`sp|Q05B21|VGLU1_XENTR	RecName: Full=Vesicular glutamate transporter 1;^Eukaryota; Metazoa; Chordata; Craniata; Vertebrata; Euteleostomi; Amphibia; Batrachia; Anura; Pipoidea; Pipidae; Xenopodinae; Xenopus; Silurana	Major Facilitator Superfamily	Permeases of the major facilitator superfamily	GO:0006836|neurotransmitter transport;GO:0006814|sodium ion transport	GO:0015293|symporter activity	GO:0030054|cell junction;GO:0016021|integral to membrane;GO:0043005|neuron projection;GO:0030672|synaptic vesicle membrane	K12302|SLC17A6_7_8; MFS transporter, ACS family, solute carrier family 17 (sodium-dependent inorganic phosphate cotransporter), member 6/7/8	map04721|Synaptic vesicle cycle;map05033|Nicotine addiction;map04723|Retrograde endocannabinoid signaling;map04724|Glutamatergic synapse	116.62	129.54	111.76	228.09	238.41	278.86	119.307	248.453	1.0583	5.77e-06	0.004456	0.41	1.25	1.16	0.44	1.61	0.25	0.94	0.766667	-0.294061	0.724111	1	0.17	0.19	0.38	0.11	0.14	0.16	0.246667	0.136667	-0.851901	0.34031	1
c70582_g1	Zebrafish DNA sequence from clone DKEY-46I14 in linkage group 15, complete sequence	PREDICTED: pleckstrin homology domain-containing family G member 2 isoform X4 [Danio rerio]	RecName: Full=Pleckstrin homology domain-containing family G member 2;^Eukaryota; Metazoa; Chordata; Craniata; Vertebrata; Euteleostomi; Mammalia; Eutheria; Euarchontoglires; Glires; Rodentia; Sciurognathi; Muroidea; Muridae; Murinae; Mus; Mus	RecName: Full=Pleckstrin homology domain-containing family G member 2;^Eukaryota; Metazoa; Chordata; Craniata; Vertebrata; Euteleostomi; Mammalia; Eutheria; Euarchontoglires; Primates; Haplorrhini; Catarrhini; Hominidae; Homo	RhoGEF domain	Pleckstrin homology domain containing, family G (with RhoGef domain) member protein	GO:0006915|apoptotic process;GO:0048011|nerve growth factor receptor signaling pathway;GO:0035023|regulation of Rho protein signal transduction;GO:0051056|regulation of small GTPase mediated signal transduction;GO:0007264|small GTPase mediated signal transduction	GO:0005543|phospholipid binding;GO:0005089|Rho guanyl-nucleotide exchange factor activity	GO:0005829|cytosol	.	.	0.82	0.92	1.33	1.36	1.65	0.82	1.02333	1.27667	0.319106	0.562957	1	0.29	0.41	0.09	0.5	0.42	0.08	0.263333	0.333333	0.340075	0.721772	1	0.92	1.14	1.4	0.23	0.3	0.16	1.15333	0.23	-2.3261	8.69e-05	0.0157065
c89600_g1	PREDICTED: Astyanax mexicanus collagen alpha-1(XIV) chain-like (LOC103042852), mRNA	PREDICTED: collagen alpha-1(XIV) chain-like isoform X3 [Maylandia zebra]	RecName: Full=Collagen alpha-1(XIV) chain;^Eukaryota; Metazoa; Chordata; Craniata; Vertebrata; Euteleostomi; Archosauria; Dinosauria; Saurischia; Theropoda; Coelurosauria; Aves; Neognathae; Galliformes; Phasianidae; Phasianinae; Gallus`sp|P32018|COEA1_CHICK	RecName: Full=Collagen alpha-1(XIV) chain;^Eukaryota; Metazoa; Chordata; Craniata; Vertebrata; Euteleostomi; Archosauria; Dinosauria; Saurischia; Theropoda; Coelurosauria; Aves; Neognathae; Galliformes; Phasianidae; Phasianinae; Gallus`sp|P32018|COEA1_CHICK	von Willebrand factor type A domain	.	GO:0007155|cell adhesion	.	GO:0005581|collagen	K08133|COL14A; collagen, type XIV, alpha	map04974|Protein digestion and absorption	8.71	9.12	12.28	13.08	20.73	17.44	10.0367	17.0833	0.767309	0.0212422	0.6334	0.5	0.26	0.17	0.11	0.15	0.05	0.31	0.103333	-1.58496	0.106164	0.877063	3.11	1.22	0.38	0.26	0.08	0.22	1.57	0.186667	-3.07223	0.000149828	0.0230004
c68975_g1	Paramisgurnus dabryanus estrogen receptor alpha mRNA, complete cds	estrogen receptor alpha [Paramisgurnus dabryanus]	RecName: Full=Estrogen receptor;^Eukaryota; Metazoa; Chordata; Craniata; Vertebrata; Euteleostomi; Actinopterygii; Neopterygii; Teleostei; Ostariophysi; Cypriniformes; Cyprinidae; Danio	RecName: Full=Estrogen receptor;^Eukaryota; Metazoa; Chordata; Craniata; Vertebrata; Euteleostomi; Actinopterygii; Neopterygii; Teleostei; Ostariophysi; Cypriniformes; Cyprinidae; Danio	Oestrogen receptor	.	GO:0006351|transcription, DNA-dependent	GO:0030284|estrogen receptor activity;GO:0046872|metal ion binding;GO:0043565|sequence-specific DNA binding;GO:0003700|sequence-specific DNA binding transcription factor activity;GO:0005496|steroid binding;GO:0008270|zinc ion binding	GO:0005634|nucleus	K08550|NR3A1, ESR1; estrogen receptor alpha	map04915|Estrogen signaling pathway;map05205|Proteoglycans in cancer;map04961|Endocrine and other factor-regulated calcium reabsorption;map04919|Thyroid hormone signaling pathway;map04917|Prolactin signaling pathway	2.21	1.32	1.39	0.7	2.08	1.51	1.64	1.43	-0.197681	0.718944	1	0.35	0.58	0.55	29.84	20.46	13.78	0.493333	21.36	5.43621	1.18e-21	8.67e-18	0.22	0.16	0.16	0.03	0.06	1.04	0.18	0.376667	1.06529	0.378345	1
c76497_g1	Carassius auratus keratin type I mRNA, complete cds	uncharacterized protein LOC550250 [Danio rerio]	RecName: Full=Keratin, type I cytoskeletal 42;^Eukaryota; Metazoa; Chordata; Craniata; Vertebrata; Euteleostomi; Mammalia; Eutheria; Euarchontoglires; Glires; Rodentia; Sciurognathi; Muroidea; Muridae; Murinae; Rattus	RecName: Full=Keratin, type I cytoskeletal 42;^Eukaryota; Metazoa; Chordata; Craniata; Vertebrata; Euteleostomi; Mammalia; Eutheria; Euarchontoglires; Glires; Rodentia; Sciurognathi; Muroidea; Muridae; Murinae; Rattus	Intermediate filament protein	Protein involved in cell differentiation involved in embryonic placenta development	.	GO:0005198|structural molecule activity	GO:0005737|cytoplasm;GO:0005882|intermediate filament	K07604|KRT1; type I keratin, acidic	.	9.06	7.12	13.36	0.17	1.99	3.57	9.84667	1.91	-2.36606	0.000748912	0.12202	0.18	1.22	0.84	0	0.06	0.05	0.746667	0.0366667	-4.34792	0.000172092	0.0330287	2.11	9.72	9.12	17.18	29.13	0.16	6.98333	15.49	1.14935	0.236904	1
c77388_g1	PREDICTED: Xiphophorus maculatus E3 ubiquitin-protein ligase MARCH9-like (LOC102229489), mRNA	PREDICTED: E3 ubiquitin-protein ligase MARCH9 [Danio rerio]	RecName: Full=E3 ubiquitin-protein ligase MARCH9;^Eukaryota; Metazoa; Chordata; Craniata; Vertebrata; Euteleostomi; Mammalia; Eutheria; Euarchontoglires; Glires; Rodentia; Sciurognathi; Muroidea; Muridae; Murinae; Mus; Mus	RecName: Full=E3 ubiquitin-protein ligase MARCH9;^Eukaryota; Metazoa; Chordata; Craniata; Vertebrata; Euteleostomi; Mammalia; Eutheria; Euarchontoglires; Primates; Haplorrhini; Catarrhini; Hominidae; Homo	RING-variant domain	.	GO:0016567|protein ubiquitination	GO:0016874|ligase activity;GO:0046872|metal ion binding;GO:0008270|zinc ion binding	GO:0000139|Golgi membrane;GO:0005795|Golgi stack;GO:0016021|integral to membrane;GO:0005765|lysosomal membrane;GO:0005802|trans-Golgi network	K10659|MARCH4_9_11; E3 ubiquitin-protein ligase MARCH4/9/11 [EC:2.3.2.27]	.	57.07	48.58	55.69	44.39	45.61	50.7	53.78	46.9	-0.197482	0.426954	1	0.21	0.58	0	0	0.33	0.05	0.263333	0.126667	-1.05585	0.5014	1	1.39	0.48	0.22	0.06	0.11	0	0.696667	0.0566667	-3.6199	0.000428033	0.0459888
c66115_g1	Danio rerio tenascin C, mRNA (cDNA clone MGC:195114 IMAGE:9038418), complete cds	tenascin C [Danio rerio]	RecName: Full=Tenascin;^Eukaryota; Metazoa; Chordata; Craniata; Vertebrata; Euteleostomi; Archosauria; Dinosauria; Saurischia; Theropoda; Coelurosauria; Aves; Neognathae; Galliformes; Phasianidae; Phasianinae; Gallus`sp|P10039|TENA_CHICK	RecName: Full=Tenascin;^Eukaryota; Metazoa; Chordata; Craniata; Vertebrata; Euteleostomi; Archosauria; Dinosauria; Saurischia; Theropoda; Coelurosauria; Aves; Neognathae; Galliformes; Phasianidae; Phasianinae; Gallus`sp|P10039|TENA_CHICK	EGF-like domain	Calcium ion binding protein	GO:0007155|cell adhesion;GO:0007165|signal transduction	.	GO:0005578|proteinaceous extracellular matrix	.	.	7.37	5.67	7.93	9.42	9.94	6.59	6.99	8.65	0.307408	0.380271	1	0.18	0.09	0	0	0.21	0.27	0.09	0.16	0.830075	0.573109	1	9.55	8.05	4.19	1.56	3.5	1.56	7.26333	2.20667	-1.71876	0.000344049	0.0397473
c78091_g1	Cyprinus carpio clone 298921 microsatellite sequence	PREDICTED: LIM domain-containing protein 1 isoform X2 [Danio rerio]	RecName: Full=LIM domain-containing protein 1;^Eukaryota; Metazoa; Chordata; Craniata; Vertebrata; Euteleostomi; Mammalia; Eutheria; Euarchontoglires; Glires; Rodentia; Sciurognathi; Muroidea; Muridae; Murinae; Mus; Mus	RecName: Full=LIM domain-containing protein 1;^Eukaryota; Metazoa; Chordata; Craniata; Vertebrata; Euteleostomi; Mammalia; Eutheria; Laurasiatheria; Cetartiodactyla; Ruminantia; Pecora; Bovidae; Bovinae; Bos	LIM domain	.	GO:0016477|cell migration;GO:0033962|cytoplasmic mRNA processing body assembly;GO:0007010|cytoskeleton organization;GO:0035195|gene silencing by miRNA;GO:0090090|negative regulation of canonical Wnt receptor signaling pathway;GO:0035331|negative regulation of hippo signaling cascade;GO:0045668|negative regulation of osteoblast differentiation;GO:0045892|negative regulation of transcription, DNA-d…	GO:0046872|metal ion binding;GO:0003714|transcription corepressor activity;GO:0008270|zinc ion binding	GO:0005737|cytoplasm;GO:0000932|cytoplasmic mRNA processing body;GO:0005925|focal adhesion;GO:0005634|nucleus;GO:0016442|RNA-induced silencing complex	K16682|AJUBA, LIMD1, WTIP; LIM domain-containing protein	map04390|Hippo signaling pathway;map04391|Hippo signaling pathway - fly	1.37	1.35	2.27	4.2	2.48	3.85	1.66333	3.51	1.07739	0.0191397	0.610815	0.32	0.49	0.81	0.61	0.36	0.6	0.54	0.523333	-0.0452293	0.97018	1	1.53	1.14	0.79	0.23	0.22	0	1.15333	0.15	-2.94278	0.000111262	0.018946
c74796_g2	Cyprinus carpio clone 470675 microsatellite sequence	PREDICTED: deleted in malignant brain tumors 1 protein-like [Danio rerio]	RecName: Full=Deleted in malignant brain tumors 1 protein;^Eukaryota; Metazoa; Chordata; Craniata; Vertebrata; Euteleostomi; Mammalia; Eutheria; Euarchontoglires; Glires; Rodentia; Sciurognathi; Muroidea; Muridae; Murinae; Mus; Mus`sp|Q60997|DMBT1_MOUSE	RecName: Full=Deleted in malignant brain tumors 1 protein;^Eukaryota; Metazoa; Chordata; Craniata; Vertebrata; Euteleostomi; Mammalia; Eutheria; Laurasiatheria; Cetartiodactyla; Suina; Suidae; Sus`sp|Q4A3R3|DMBT1_PIG	CUB domain	.	GO:0030154|cell differentiation;GO:0007275|multicellular organismal development;GO:0015031|protein transport	GO:0051636|Gram-negative bacterial cell surface binding;GO:0051637|Gram-positive bacterial cell surface binding;GO:0005044|scavenger receptor activity;GO:0035375|zymogen binding	GO:0005576|extracellular region;GO:0019898|extrinsic to membrane;GO:0016021|integral to membrane;GO:0030658|transport vesicle membrane;GO:0042589|zymogen granule membrane	K13912|DMBT1; deleted in malignant brain tumors 1 protein	map04970|Salivary secretion	13.17	1.83	1.47	1.94	0.77	0.44	5.49	1.05	-2.38642	0.00313557	0.267195	18.17	18.24	31.54	6.25	7.73	6.79	22.65	6.92333	-1.70997	7.74e-05	0.0191416	2.58	2.62	2.63	0.97	1.07	0.88	2.61	0.973333	-1.42304	0.000632412	0.0581968
c89447_g1	PREDICTED: Astyanax mexicanus protein TANC1-like (LOC103029098), mRNA	PREDICTED: protein TANC1-like isoform X2 [Danio rerio]	RecName: Full=Protein TANC1;^Eukaryota; Metazoa; Chordata; Craniata; Vertebrata; Euteleostomi; Mammalia; Eutheria; Euarchontoglires; Primates; Haplorrhini; Catarrhini; Hominidae; Homo	RecName: Full=Protein TANC1;^Eukaryota; Metazoa; Chordata; Craniata; Vertebrata; Euteleostomi; Mammalia; Eutheria; Euarchontoglires; Primates; Haplorrhini; Catarrhini; Hominidae; Homo	Ankyrin repeats (many copies)	FOG: Ankyrin repeat	GO:0097062|dendritic spine maintenance;GO:0008542|visual learning	.	GO:0043679|axon terminus;GO:0030054|cell junction;GO:0043025|neuronal cell body;GO:0005886|plasma membrane;GO:0014069|postsynaptic density;GO:0045211|postsynaptic membrane	.	.	3.99	2.7	4.88	5.1	7.6	2.77	3.85667	5.15667	0.419084	0.355142	1	4.65	4.33	2.55	3.49	4.42	3.03	3.84333	3.64667	-0.0757798	0.876524	1	2.42	2.28	2.3	0.77	0.3	0.74	2.33333	0.603333	-1.95137	9.61e-05	0.0168142
c86582_g1	Zebrafish DNA sequence from clone CH211-102L7 in linkage group 7, complete sequence	PREDICTED: inactive serine protease PAMR1-like [Danio rerio]	RecName: Full=Inactive serine protease PAMR1;^Eukaryota; Metazoa; Chordata; Craniata; Vertebrata; Euteleostomi; Mammalia; Eutheria; Euarchontoglires; Glires; Rodentia; Sciurognathi; Muroidea; Muridae; Murinae; Mus; Mus	RecName: Full=Inactive serine protease PAMR1;^Eukaryota; Metazoa; Chordata; Craniata; Vertebrata; Euteleostomi; Mammalia; Eutheria; Euarchontoglires; Glires; Rodentia; Sciurognathi; Muroidea; Muridae; Murinae; Mus; Mus	CUB domain	Secreted trypsin-like serine protease	GO:0008152|metabolic process	GO:0004252|serine-type endopeptidase activity	GO:0005576|extracellular region	.	.	15.56	14.92	17.91	15.45	13.61	18.24	16.13	15.7667	-0.0328688	0.916485	1	3.5	5.09	3.18	1.19	1.08	0.71	3.92333	0.993333	-1.98173	0.000134033	0.0285506	6.42	6.49	7.67	5.68	10.54	14.38	6.86	10.2	0.572289	0.151276	1
c83766_g2	Danio rerio partial mRNA for alpha-2,8-sialyltransferase ST8Sia V (siat 8E gene)	alpha-2,8-sialyltransferase 8E isoform 1 [Danio rerio]	RecName: Full=Alpha-2,8-sialyltransferase 8E;^Eukaryota; Metazoa; Chordata; Craniata; Vertebrata; Euteleostomi; Mammalia; Eutheria; Euarchontoglires; Primates; Haplorrhini; Catarrhini; Hominidae; Homo	RecName: Full=Alpha-2,8-sialyltransferase 8E;^Eukaryota; Metazoa; Chordata; Craniata; Vertebrata; Euteleostomi; Mammalia; Eutheria; Euarchontoglires; Primates; Haplorrhini; Catarrhini; Hominidae; Pan	Glycosyltransferase family 29 (sialyltransferase)	.	GO:0006486|protein glycosylation	GO:0003828|alpha-N-acetylneuraminate alpha-2,8-sialyltransferase activity	GO:0030173|integral to Golgi membrane	K03369|SIAT8E; alpha-N-acetyl-neuraminate alpha-2,8-sialyltransferase (sialyltransferase 8E) [EC:2.4.99.-]	map01100|Metabolic pathways;map00604|Glycosphingolipid biosynthesis - ganglio series	63.6	44.67	70.43	36.59	45.33	48.64	59.5667	43.52	-0.452827	0.10099	1	0	0.06	0.06	0.03	0.3	0.05	0.04	0.126667	1.66297	0.313192	1	0.78	0.74	0.19	0	0.06	0	0.57	0.02	-4.83289	3e-05	0.00764631
c83748_g2	Danio rerio apoptosis-inducing factor, mitochondrion-associated, 4 (aifm4), mRNA	PREDICTED: uncharacterized protein LOC791218 isoform X1 [Danio rerio]	RecName: Full=Apoptosis-inducing factor 3;^Eukaryota; Metazoa; Chordata; Craniata; Vertebrata; Euteleostomi; Mammalia; Eutheria; Euarchontoglires; Glires; Rodentia; Sciurognathi; Muroidea; Muridae; Murinae; Mus; Mus`sp|Q3TY86|AIFM3_MOUSE	RecName: Full=Apoptosis-inducing factor 3;^Eukaryota; Metazoa; Chordata; Craniata; Vertebrata; Euteleostomi; Mammalia; Eutheria; Euarchontoglires; Glires; Rodentia; Sciurognathi; Muroidea; Muridae; Murinae; Mus; Mus	Pyridine nucleotide-disulphide oxidoreductase	Uncharacterized NAD(FAD)-dependent dehydrogenases	GO:0008635|activation of cysteine-type endopeptidase activity involved in apoptotic process by cytochrome c;GO:0045454|cell redox homeostasis;GO:0022900|electron transport chain;GO:0006917|induction of apoptosis;GO:0051882|mitochondrial depolarization	GO:0051537|2 iron, 2 sulfur cluster binding;GO:0008656|cysteine-type endopeptidase activator activity involved in apoptotic process;GO:0050660|flavin adenine dinucleotide binding;GO:0046872|metal ion binding;GO:0016491|oxidoreductase activity	GO:0005783|endoplasmic reticulum;GO:0005743|mitochondrial inner membrane	.	.	3.73	1.73	2.88	3.51	1.48	1.37	2.78	2.12	-0.391021	0.458221	1	2.59	3.87	1.16	0.53	0.21	0	2.54	0.246667	-3.36419	0.000193556	0.0359003	0.17	0.48	0.25	0.31	0.33	0.16	0.3	0.266667	-0.169925	0.89876	1
c81897_g2	PREDICTED: Pelodiscus sinensis ammonium transporter Rh type B-B-like (LOC102457915), mRNA	rhesus blood group-associated glycoprotein A-like protein [Cyprinus carpio]	RecName: Full=Ammonium transporter Rh type A;^Eukaryota; Metazoa; Chordata; Craniata; Vertebrata; Euteleostomi; Mammalia; Eutheria; Euarchontoglires; Primates; Haplorrhini; Catarrhini; Hominidae; Homo	RecName: Full=Ammonium transporter Rh type A;^Eukaryota; Metazoa; Chordata; Craniata; Vertebrata; Euteleostomi; Mammalia; Eutheria; Euarchontoglires; Primates; Haplorrhini; Catarrhini; Hominidae; Homo	Ammonium Transporter Family	.	GO:0015701|bicarbonate transport;GO:0015670|carbon dioxide transport;GO:0006873|cellular ion homeostasis;GO:0044281|small molecule metabolic process	GO:0051739|ammonia transmembrane transporter activity;GO:0008519|ammonium transmembrane transporter activity	GO:0005887|integral to plasma membrane	K06580|SLC42A, RHAG, RHBG, RHCG; ammonium transporter Rh	.	6.18	28.95	13.19	40.1	45.98	25.54	16.1067	37.2067	1.2079	0.00951904	0.459036	13.49	18.06	14.79	14.64	14.69	16.97	15.4467	15.4333	-0.00124585	0.999944	1	25.75	20	29.3	52.11	59.58	68.68	25.0167	60.1233	1.26504	3.96e-05	0.00897528
c86168_g1	Danio rerio obscurin-MLCK mRNA, partial cds	PREDICTED: obscurin [Danio rerio]	RecName: Full=Obscurin;^Eukaryota; Metazoa; Chordata; Craniata; Vertebrata; Euteleostomi; Mammalia; Eutheria; Euarchontoglires; Glires; Rodentia; Sciurognathi; Muroidea; Muridae; Murinae; Mus; Mus`sp|A2AAJ9|OBSCN_MOUSE	RecName: Full=Obscurin;^Eukaryota; Metazoa; Chordata; Craniata; Vertebrata; Euteleostomi; Mammalia; Eutheria; Euarchontoglires; Primates; Haplorrhini; Catarrhini; Hominidae; Homo`sp|Q5VST9|OBSCN_HUMAN	Immunoglobulin I-set domain	Serine/threonine protein kinase	GO:0006915|apoptotic process;GO:0034613|cellular protein localization;GO:0007275|multicellular organismal development;GO:0048011|nerve growth factor receptor signaling pathway;GO:0035023|regulation of Rho protein signal transduction;GO:0051056|regulation of small GTPase mediated signal transduction;GO:0045214|sarcomere organization;GO:0007264|small GTPase mediated signal transduction	GO:0005524|ATP binding;GO:0046872|metal ion binding;GO:0005543|phospholipid binding;GO:0004674|protein serine/threonine kinase activity;GO:0004713|protein tyrosine kinase activity;GO:0005089|Rho guanyl-nucleotide exchange factor activity;GO:0008307|structural constituent of muscle	GO:0005829|cytosol;GO:0031430|M band;GO:0030018|Z disc	.	.	1.08	0.73	1.33	1.54	3.3	2.72	1.04667	2.52	1.26762	0.0133666	0.531174	0	0	0	0.06	0	0	0.001	0.02	4.32193	0.747299	1	1.61	2.41	2.49	4.46	5.42	9.66	2.17	6.51333	1.5857	0.000286419	0.0354327
c70289_g1	Danio rerio four and a half LIM domains 5 (fhl5), mRNA	four and a half LIM domains 5 [Danio rerio]	RecName: Full=Four and a half LIM domains protein 2;^Eukaryota; Metazoa; Chordata; Craniata; Vertebrata; Euteleostomi; Mammalia; Eutheria; Euarchontoglires; Glires; Rodentia; Sciurognathi; Muroidea; Muridae; Murinae; Rattus	RecName: Full=Four and a half LIM domains protein 2;^Eukaryota; Metazoa; Chordata; Craniata; Vertebrata; Euteleostomi; Mammalia; Eutheria; Euarchontoglires; Glires; Rodentia; Sciurognathi; Muroidea; Muridae; Murinae; Rattus	LIM domain	.	GO:0055014|atrial cardiac muscle cell development;GO:0060347|heart trabecula formation;GO:0043066|negative regulation of apoptotic process;GO:0000122|negative regulation of transcription from RNA polymerase II promoter;GO:0001649|osteoblast differentiation;GO:0009725|response to hormone stimulus;GO:0006351|transcription, DNA-dependent;GO:0055015|ventricular cardiac muscle cell development	GO:0046872|metal ion binding;GO:0008134|transcription factor binding;GO:0008270|zinc ion binding	GO:0015629|actin cytoskeleton;GO:0005925|focal adhesion;GO:0031430|M band;GO:0005634|nucleus;GO:0030018|Z disc	K14380|FHL2; four and a half LIM domains protein 2	map04380|Osteoclast differentiation	0.29	0.19	0.64	0	0.14	0.22	0.373333	0.12	-1.63743	0.114183	1	0.24	0.12	0.23	0.06	0	0.05	0.196667	0.0366667	-2.42321	0.0690535	0.767421	6.69	10.78	10.76	37.32	15.2	29.91	9.41	27.4767	1.54594	0.000101334	0.0176105
c72065_g1	Ictalurus punctatus aurora kinase B (aurkb), mRNA	RecName: Full=Aurora kinase B; AltName: Full=Serine/threonine kinase A; AltName: Full=Serine/threonine-protein kinase 12; AltName: Full=Serine/threonine-protein kinase aurora-B	RecName: Full=Aurora kinase B;^Eukaryota; Metazoa; Chordata; Craniata; Vertebrata; Euteleostomi; Actinopterygii; Neopterygii; Teleostei; Ostariophysi; Cypriniformes; Cyprinidae; Danio	RecName: Full=Aurora kinase B;^Eukaryota; Metazoa; Chordata; Craniata; Vertebrata; Euteleostomi; Actinopterygii; Neopterygii; Teleostei; Ostariophysi; Cypriniformes; Cyprinidae; Danio	Protein kinase domain	Serine/threonine protein kinase	GO:0034644|cellular response to UV;GO:0007059|chromosome segregation;GO:0036089|cleavage furrow formation;GO:0007275|multicellular organismal development;GO:0002903|negative regulation of B cell apoptotic process;GO:0000122|negative regulation of transcription from RNA polymerase II promoter;GO:0071777|positive regulation of cell cycle cytokinesis;GO:0034501|protein localization to kinetochore;GO…	GO:0005524|ATP binding;GO:0046872|metal ion binding;GO:0004674|protein serine/threonine kinase activity	GO:0005694|chromosome;GO:0005634|nucleus	.	.	4.49	3.72	4.3	2.61	2.73	3.49	4.17	2.94333	-0.502596	0.193605	1	1.62	2.82	3.24	0.55	0.39	0.46	2.56	0.466667	-2.45568	3.02e-05	0.00954283	1.11	0.79	0.82	0.34	0.39	0.27	0.906667	0.333333	-1.44361	0.0106773	0.329028
c73304_g1	Danio rerio centrosomal protein 55 like (cep55l), mRNA	PREDICTED: centrosomal protein of 55 kDa isoform X1 [Danio rerio]	RecName: Full=Centrosomal protein of 55 kDa;^Eukaryota; Metazoa; Chordata; Craniata; Vertebrata; Euteleostomi; Mammalia; Eutheria; Euarchontoglires; Primates; Haplorrhini; Catarrhini; Hominidae; Homo`sp|Q53EZ4|CEP55_HUMAN	RecName: Full=Centrosomal protein of 55 kDa;^Eukaryota; Metazoa; Chordata; Craniata; Vertebrata; Euteleostomi; Mammalia; Eutheria; Euarchontoglires; Glires; Rodentia; Sciurognathi; Muroidea; Muridae; Murinae; Mus; Mus	TSG101 and ALIX binding domain of CEP55	Centrosomal protein 55kDa	GO:0000910|cytokinesis;GO:0007067|mitosis	.	GO:0005814|centriole;GO:0032154|cleavage furrow;GO:0045171|intercellular bridge;GO:0030496|midbody	K16456|CEP55; centrosomal protein CEP55	.	7.02	5.04	6.21	4.84	4.84	6.37	6.09	5.35	-0.186903	0.60201	1	1.03	2.07	2.23	0.17	0.24	0.19	1.77667	0.2	-3.1511	4.86e-06	0.00268364	0.58	0.56	0.55	0.17	0.19	0.19	0.563333	0.183333	-1.61952	0.0154003	0.405587
c80905_g2	PREDICTED: Astyanax mexicanus solute carrier family 30 (zinc transporter), member 8 (slc30a8), mRNA	PREDICTED: LOW QUALITY PROTEIN: uncharacterized protein LOC560642 [Danio rerio]	RecName: Full=Zinc transporter 8;^Eukaryota; Metazoa; Chordata; Craniata; Vertebrata; Euteleostomi; Amphibia; Batrachia; Anura; Pipoidea; Pipidae; Xenopodinae; Xenopus; Silurana	RecName: Full=Zinc transporter 8;^Eukaryota; Metazoa; Chordata; Craniata; Vertebrata; Euteleostomi; Amphibia; Batrachia; Anura; Pipoidea; Pipidae; Xenopodinae; Xenopus; Silurana	Cation efflux family	.	GO:0006829|zinc ion transport	GO:0008324|cation transmembrane transporter activity	GO:0016021|integral to membrane;GO:0005886|plasma membrane;GO:0030658|transport vesicle membrane	K14695|SLC30A8, ZNT8; solute carrier family 30 (zinc transporter), member 8	.	0.06	0.16	0.17	0.12	0.06	0.49	0.13	0.223333	0.780687	0.496072	1	36.55	39.33	20.54	1.55	5.38	9.82	32.14	5.58333	-2.52517	2.75e-05	0.00900426	1	0.48	0.55	0.68	0.06	0.38	0.676667	0.373333	-0.857981	0.280436	1
c53294_g2	Zebrafish DNA sequence from clone CH73-221F6 in linkage group 1, complete sequence	PREDICTED: GTPase IMAP family member 2-like [Danio rerio]	RecName: Full=GTPase IMAP family member 2;^Eukaryota; Metazoa; Chordata; Craniata; Vertebrata; Euteleostomi; Mammalia; Eutheria; Euarchontoglires; Primates; Haplorrhini; Catarrhini; Hominidae; Homo	RecName: Full=GTPase IMAP family member 2;^Eukaryota; Metazoa; Chordata; Craniata; Vertebrata; Euteleostomi; Mammalia; Eutheria; Euarchontoglires; Primates; Haplorrhini; Catarrhini; Hominidae; Homo	AIG1 family	Gtpase, IMAP family member 2	.	GO:0005525|GTP binding	GO:0005737|cytoplasm;GO:0016021|integral to membrane	.	.	0.76	0	1.22	0	0	0	0.66	0.001	-9.36632	9.85e-05	0.0335397	0	0	0.55	0	0	0	0.183333	0.001	-7.51833	0.0519618	0.697103	0	0	0.44	0	0	0	0.146667	0.001	-7.1964	0.0676527	0.813592
c90373_g3	PREDICTED: Astyanax mexicanus nebulin (neb), mRNA	PREDICTED: nebulin isoform X1 [Danio rerio]	RecName: Full=Nebulin;^Eukaryota; Metazoa; Chordata; Craniata; Vertebrata; Euteleostomi; Mammalia; Eutheria; Euarchontoglires; Primates; Haplorrhini; Catarrhini; Hominidae; Homo`sp|P20929|NEBU_HUMAN	RecName: Full=Nebulin;^Eukaryota; Metazoa; Chordata; Craniata; Vertebrata; Euteleostomi; Mammalia; Eutheria; Euarchontoglires; Primates; Haplorrhini; Catarrhini; Hominidae; Homo`sp|P20929|NEBU_HUMAN	Nebulin repeat	Calcium ion binding protein	GO:0030049|muscle filament sliding;GO:0007517|muscle organ development;GO:0030832|regulation of actin filament length;GO:0007525|somatic muscle development	GO:0008307|structural constituent of muscle	GO:0015629|actin cytoskeleton;GO:0005829|cytosol;GO:0030018|Z disc	.	.	0.96	6.53	1.86	0.58	0.43	0.25	3.11667	0.42	-2.89154	8.22e-05	0.0295536	0.62	1.25	0.32	0.28	0.03	0.6	0.73	0.303333	-1.26699	0.18228	1	629.82	527.84	651	358.43	496.05	368.67	602.887	407.717	-0.56432	0.0508889	0.719601
c61894_g1	Carassius auratus mRNA for cyclin-selective ubiquitin carrier protein E2-C, complete cds	cyclin-selective ubiquitin carrier protein E2-C [Carassius auratus]	RecName: Full=Ubiquitin-conjugating enzyme E2 C;^Eukaryota; Metazoa; Chordata; Craniata; Vertebrata; Euteleostomi; Amphibia; Batrachia; Anura; Pipoidea; Pipidae; Xenopodinae; Xenopus; Xenopus	RecName: Full=Ubiquitin-conjugating enzyme E2 C;^Eukaryota; Metazoa; Chordata; Craniata; Vertebrata; Euteleostomi; Amphibia; Batrachia; Anura; Pipoidea; Pipidae; Xenopodinae; Xenopus; Xenopus	Ubiquitin-conjugating enzyme	.	GO:0031145|anaphase-promoting complex-dependent proteasomal ubiquitin-dependent protein catabolic process;GO:0051301|cell division;GO:0010458|exit from mitosis;GO:0010994|free ubiquitin chain polymerization;GO:0007067|mitosis;GO:0070979|protein K11-linked ubiquitination	GO:0005524|ATP binding;GO:0004842|ubiquitin-protein ligase activity	GO:0005680|anaphase-promoting complex	K06688|UBE2C, UBC11; ubiquitin-conjugating enzyme E2 C [EC:2.3.2.23]	map04120|Ubiquitin mediated proteolysis	3.29	2.02	2.97	2.06	1.51	1.79	2.76	1.78667	-0.627398	0.155558	1	1.68	2.39	3.01	0.17	0.24	0.22	2.36	0.21	-3.49033	6.72e-08	9.13e-05	0.56	0.58	0.79	0.51	0.39	0.22	0.643333	0.373333	-0.785102	0.217724	1
c64614_g1	Danio rerio duox1 mRNA for Dual oxidase 1, partial cds	Dual oxidase 1 [Danio rerio]	RecName: Full=Dual oxidase 2;^Eukaryota; Metazoa; Chordata; Craniata; Vertebrata; Euteleostomi; Mammalia; Eutheria; Laurasiatheria; Cetartiodactyla; Suina; Suidae; Sus	RecName: Full=Dual oxidase 2;^Eukaryota; Metazoa; Chordata; Craniata; Vertebrata; Euteleostomi; Mammalia; Eutheria; Laurasiatheria; Cetartiodactyla; Suina; Suidae; Sus	Animal haem peroxidase	.	GO:0042335|cuticle development;GO:0019221|cytokine-mediated signaling pathway;GO:0042446|hormone biosynthetic process;GO:0042744|hydrogen peroxide catabolic process;GO:0055114|oxidation-reduction process;GO:0051591|response to cAMP;GO:0006590|thyroid hormone generation	GO:0005509|calcium ion binding;GO:0020037|heme binding;GO:0016174|NAD(P)H oxidase activity;GO:0004601|peroxidase activity	GO:0016324|apical plasma membrane;GO:0016021|integral to membrane	K13411|DUOX, THOX; dual oxidase [EC:1.6.3.1 1.11.1.-]	.	0.29	0.22	0.11	0.09	0.14	0.05	0.206667	0.0933333	-1.14684	0.267873	1	11.81	3.29	0.26	0.33	0.06	0.19	5.12	0.193333	-4.72698	1.46e-05	0.0058606	0	0	0	0	0.06	0	0.001	0.02	4.32193	0.77052	1
c68913_g1	Danio rerio zgc:103466, mRNA (cDNA clone MGC:103466 IMAGE:7236948), complete cds	four and half LIM domains protein 2 isoform b [Danio rerio]	RecName: Full=Four and a half LIM domains protein 2;^Eukaryota; Metazoa; Chordata; Craniata; Vertebrata; Euteleostomi; Mammalia; Eutheria; Euarchontoglires; Primates; Haplorrhini; Catarrhini; Hominidae; Homo`sp|Q14192|FHL2_HUMAN	RecName: Full=Four and a half LIM domains protein 2;^Eukaryota; Metazoa; Chordata; Craniata; Vertebrata; Euteleostomi; Mammalia; Eutheria; Euarchontoglires; Primates; Haplorrhini; Catarrhini; Hominidae; Homo	LIM domain	.	GO:0030521|androgen receptor signaling pathway;GO:0055014|atrial cardiac muscle cell development;GO:0044255|cellular lipid metabolic process;GO:0060347|heart trabecula formation;GO:0043066|negative regulation of apoptotic process;GO:0000122|negative regulation of transcription from RNA polymerase II promoter;GO:0001649|osteoblast differentiation;GO:0045893|positive regulation of transcription, DN…	GO:0050681|androgen receptor binding;GO:0046872|metal ion binding;GO:0003713|transcription coactivator activity;GO:0008270|zinc ion binding	GO:0015629|actin cytoskeleton;GO:0005925|focal adhesion;GO:0031430|M band;GO:0005654|nucleoplasm;GO:0030018|Z disc	K14380|FHL2; four and a half LIM domains protein 2	map04380|Osteoclast differentiation	0.17	0.27	2.55	1.25	0.06	0.11	0.996667	0.473333	-1.07425	0.336136	1	0.24	0.96	0.38	0.11	0.09	0.11	0.526667	0.103333	-2.34958	0.0127269	0.384892	13.69	15.23	29.65	81.45	59.69	91.46	19.5233	77.5333	1.98962	1.03e-07	0.000102763
c75410_g2	Misgurnus mizolepis warm-temperature-acclimation-associated 65-kDa protein (WAP65-2) mRNA, complete cds	warm-temperature-acclimation-associated 65-kDa protein [Misgurnus mizolepis]	RecName: Full=Hemopexin;^Eukaryota; Metazoa; Chordata; Craniata; Vertebrata; Euteleostomi; Actinopterygii; Neopterygii; Teleostei; Ostariophysi; Cypriniformes; Cyprinidae; Danio	RecName: Full=Hemopexin;^Eukaryota; Metazoa; Chordata; Craniata; Vertebrata; Euteleostomi; Actinopterygii; Neopterygii; Teleostei; Ostariophysi; Cypriniformes; Cyprinidae; Danio	Hemopexin	.	GO:0042221|response to chemical stimulus;GO:0006810|transport	GO:0046872|metal ion binding	GO:0005576|extracellular region	K18977|HPX; hemopexin [EC:3.2.1.35]	.	5.71	22.47	8.45	3.57	6.06	3.24	12.21	4.29	-1.50901	0.00285396	0.255118	6273.46	3689.52	10036.5	4212.03	7071.69	6257.07	6666.49	5846.93	-0.189249	0.661759	1	3.97	5.25	6.32	13.06	32.07	8.45	5.18	17.86	1.78571	0.000214779	0.0290534
c52827_g1	.	PREDICTED: C-C motif chemokine 20-like [Danio rerio]	RecName: Full=C-C motif chemokine 20;^Eukaryota; Metazoa; Chordata; Craniata; Vertebrata; Euteleostomi; Mammalia; Eutheria; Euarchontoglires; Glires; Rodentia; Sciurognathi; Muroidea; Muridae; Murinae; Mus; Mus	RecName: Full=C-C motif chemokine 20;^Eukaryota; Metazoa; Chordata; Craniata; Vertebrata; Euteleostomi; Mammalia; Eutheria; Euarchontoglires; Glires; Rodentia; Sciurognathi; Muroidea; Muridae; Murinae; Mus; Mus	Small cytokines (intecrine/chemokine), interleukin-8 like	Chemokine (C-C motif) ligand 20 protein	GO:0042466|chemokinesis;GO:0006935|chemotaxis;GO:0006955|immune response;GO:0006954|inflammatory response	GO:0005125|cytokine activity	GO:0005615|extracellular space	K14625|CCL20; C-C motif chemokine 20	map04668|TNF signaling pathway;map05323|Rheumatoid arthritis;map04062|Chemokine signaling pathway;map04060|Cytokine-cytokine receptor interaction	0.09	0.16	0.11	0	0	0.22	0.12	0.0733333	-0.710493	0.693008	1	3.45	1.77	2.46	0.5	0.24	0.33	2.56	0.356667	-2.8435	4.23e-06	0.00244071	0.22	0.16	0.11	0.06	0	0	0.163333	0.02	-3.02975	0.0295254	0.562515
c74512_g1	Ctenopharyngodon idella cathepsin D mRNA, complete cds	cathepsin D [Ctenopharyngodon idella]	RecName: Full=Cathepsin D;^Eukaryota; Metazoa; Chordata; Craniata; Vertebrata; Euteleostomi; Actinopterygii; Neopterygii; Teleostei; Clupeomorpha; Clupeiformes; Clupeidae; Clupea	RecName: Full=Cathepsin D;^Eukaryota; Metazoa; Chordata; Craniata; Vertebrata; Euteleostomi; Actinopterygii; Neopterygii; Teleostei; Clupeomorpha; Clupeiformes; Clupeidae; Clupea	A1 Propeptide	.	GO:0006508|proteolysis	GO:0004190|aspartic-type endopeptidase activity	GO:0005764|lysosome	.	.	167.22	156.33	140.43	175.99	180.75	171.72	154.66	176.153	0.187732	0.408411	1	238.62	157.67	225.63	170.68	155.74	165.42	207.307	163.947	-0.33854	0.354561	1	166.13	176.91	130.66	292.8	378.43	382.3	157.9	351.177	1.15319	8.63e-05	0.0156349
c82532_g1	Goldfish (C.auratus) nicotinic receptor subunit (GFn-alpha-3) mRNA, complete cds	RecName: Full=Neuronal acetylcholine receptor subunit non-alpha-3; AltName: Full=GFN-alpha-3; Flags: Precursor [Carassius auratus]	RecName: Full=Neuronal acetylcholine receptor subunit non-alpha-3;^Eukaryota; Metazoa; Chordata; Craniata; Vertebrata; Euteleostomi; Actinopterygii; Neopterygii; Teleostei; Ostariophysi; Cypriniformes; Cyprinidae; Carassius	RecName: Full=Neuronal acetylcholine receptor subunit non-alpha-3;^Eukaryota; Metazoa; Chordata; Craniata; Vertebrata; Euteleostomi; Actinopterygii; Neopterygii; Teleostei; Ostariophysi; Cypriniformes; Cyprinidae; Carassius	Neurotransmitter-gated ion-channel ligand binding domain	.	.	GO:0004889|acetylcholine-activated cation-selective channel activity	GO:0030054|cell junction;GO:0016021|integral to membrane;GO:0005886|plasma membrane;GO:0045211|postsynaptic membrane	.	.	22.96	25.82	22.34	21.28	23.92	21.07	23.7067	22.09	-0.101899	0.715281	1	0.24	0.17	0	0.22	0.18	0	0.136667	0.133333	-0.0356239	1	1	1.19	1.3	0	0.03	0	0	0.83	0.01	-6.37504	0.000121254	0.0201177
[truncated: 1,556 more rows]
